# Supplementary material for: Differential gene expression in an elite hybrid rice cultivar (Oryza sativa, L) and its parental lines based on SAGE data
Source: BMC Plant Biol. 2007 Sep 19;7:49. doi: 10.1186/1471-2229-7-49 (PMC2077334; doi:10.1186/1471-2229-7-49)
Supplement: Additional file 2 — The details of differentially-expressed genes in panicle. We integrated expression information, function annotation, and tag-mapping information of panicle differentially-expressed genes in the excel tables. [file 1471-2229-7-49-S2.xls]

## Sheet: Sheet1
Additional file 2. Differentially expressed tags in panicles (P<0.05)
Tag	Copy No.			Ratioa	P-Value		Accession No.				IPR	Gene annotation
	Na	Pa	La		L vs. N	L vs.P	Predicted gene	Fl-cDNA	UniGene	EST
Up-Regulated Tags
(>1.0-fold)
TTTGCTTGTTb	1	0	23	46	5.9e-05	9.5e-05	9311_Chr10_1417			gi_88507748	IPR000218	Ribosomal protein L14b/L23e
TTTGCTTGTTb	1	0	23	46	5.9e-05	9.5e-05	9311_Chr03_2286			gi_88505205	NA	NA
AGCTAAATAT	0	2	42	42	0	1e-06	9311_Chr03_4171		Os.8219	gi_66915521	NA	NA
GTAGCGCCAG	0	2	28	28	1e-06	0.000161	9311_Chr04_1617	AK069926	Os.7792	gi_11233525	IPR000504	RNA-binding region RNP-1 (RNA recognition motif)
TCTACTGTCT	0	2	20	20	2.8e-05	0.00165	9311_Chr12_1510	AK069047	Os.11080	gi_5667360	IPR008801	Rapid ALkalinization Factor
CCATTGATCT	1	0	7	14	0.0459	0.0298	9311_Chr08_2466			gi_88203166	IPR007613	Protein of unknown function DUF568
CTGCTGATGA	3	0	19	12.6667	0.00149	0.000456	9311_Chr05_0720	AK107744	Os.55257	gi_86529847	IPR008801	Rapid ALkalinization Factor
TAAGAGATGC	4	0	25	12.5	0.000495	5.6e-05	9311_Chr05_1097	AK068865	Os.52710	gi_86842525	IPR004813	Oligopeptide transporter OPT superfamily
TACGTATGCG	0	2	9	9	0.00753	0.0504	9311_Chr01_1137	AK062972		gi_86544978	IPR002048	Calcium-binding EF-hand
TTGTAATACT	3	2	16	6.4	0.00449	0.00633	9311_Chr02_0134	AK099923	Os.9172	gi_86899828	IPR002226	Catalase
GAGAACTGAG	13	0	41	6.30769	2.7e-05	0	9311_Chr11_0682				IPR002328	Zinc-containing alcohol dehydrogenase
CTTAGCGGCG	0	2	6	6	0.0306	0.102	9311_Chr12_0795	AK067904	Os.10326		NA
CATTATTATC	12	4	41	5.125	1.1e-05	1e-06	9311_Chr06_3092	AK069317	Os.4172	gi_86822994	IPR002100	Transcription factor, MADS-box
CGTGTTCGGT	14	0	35	5	0.00347	1e-06	9311_Chr06_2688	AK109762	Os.20322	gi_86501292	IPR000782	Beta-Ig-H3/fasciclin
TACTTACTCT	4	0	10	5	0.0573	0.0105	9311_Chr10_1715				NA
TGAGCGAGCA	19	0	45	4.73684	0.0013	0	9311_Chr08_2460				NA	NA
TTAATCTGTT	1	2	7	4.66667	0.0459	0.0729	9311_Chr01_1478	AK068755	Os.820	gi_7274012	IPR010255	Haem peroxidase
GCCCACCTGC	3	0	7	4.66667	0.0808	0.0298	9311_Chr05_2772	AK062463		gi_88980394	IPR003612	Plant lipid transfer/seed storage/trypsin-alpha amylase inhibitor
TGACAAAGCA	9	0	20	4.44444	0.0176	0.00027	9311_Chr08_0311	AK071435	Os.53219	gi_86598872	IPR002048	Calcium-binding EF-hand
GTTATAGTCC	12	0	26	4.33333	0.0109	3.3e-05	9311_Chr01_3455	AK060272	Os.12736	gi_89197115	IPR005269	Conserved hypothetical protein 730
AAGTGCGTAC	23	2	53	4.24	0.001	0	9311_Chr04_1071			gi_88533698	IPR001854	Ribosomal protein L29
CGACTGACTG	12	0	25	4.16667	0.0152	5.6e-05	9311_Chr04_2254	AK069907	Os.52919	gi_86863193	IPR001781	Zn-binding protein, LIM
TCATATGTGA	9	0	18	4	0.0341	0.000769	9311_Chr01_4641	AK070894	Os.429		IPR002100	Transcription factor, MADS-box
GGGGAATATG	98	0	185	3.77551	2e-06	0	9311_Chr12_1259	AK060318	Os.18299	gi_86535392	IPR005123	2OG-Fe(II) oxygenase
CAGGTTGCAG	1	4	9	3.6	0.0266	0.0821	9311_Chr02_1710	AK065150	Os.47445		IPR001580	Calreticulin/calnexin
CATCGATGAT	9	0	16	3.55556	0.0458	0.0013	9311_Chr09_0945				IPR001810	Cyclin-like F-box
ATGGACAATG	4	0	7	3.5	0.109	0.0298	9311_Chr01_0468	AK072658	Os.1460	gi_89178577	IPR006461	Uncharacterized Cys-rich domain
TTCGAATATT	9	6	26	3.46667	0.0037	0.003	9311_Chr07_1043			gi_88513695	IPR010530	B12D
TGGCCCCAAA	26	0	45	3.46154	0.0094	0	9311_Chr07_0932	AK072232	Os.4957	gi_89188581	IPR006501	Pectinesterase inhibitor
CATTTTACGT	7	6	22	3.38462	0.00692	0.00882	9311_Chr03_3565	AK101171	Os.9438		IPR010107	Glutamate decarboxylase
ACGAAGTTCA	13	0	22	3.38462	0.0376	0.00016	9311_Chr05_2655			gi_88210854	IPR006808	Mitochondrial ATP synthase g subunit
AATAACTCTC	56	0	93	3.32143	0.00158	0	9311_Chr02_0248	AK107837		gi_5607388	NA	NA
AATAAAGTAG	989	23	1672	3.30435	0	0	9311_Chr05_1806	AK071196	Os.4976		IPR000726	Glycoside hydrolase, family 19
AAAAATGTTA	14	0	23	3.28571	0.0381	9.5e-05	9311_Chr12_0715	AK059945			IPR009818	Ataxin-2, C-terminal
CATTTGACTG	26	0	42	3.23077	0.0151	0	9311_Chr05_2968			gi_86597153	IPR002921	Lipase, class 3
AAAATGGAGG	26	4	48	3.2	0.00559	1e-06	9311_Chr02_0646			gi_89165301	IPR000873	AMP-dependent synthetase and ligase
TGATTCCTAT	10	0	16	3.2	0.0594	0.0013	9311_Chr01_2689				NA
GTATCTTATC	26	6	51	3.1875	0.00319	3e-06	9311_Chr09_1511	AK064936		gi_88202424	IPR002359	Ribosomal protein L6, signature 2
TGATGGTGCG	32	9	63	3.07317	0.00142	0	9311_Chr05_1810	AK062745		gi_88210700	IPR008027	Ubiquinol-cytoChrome C reductase, UQCRXQCR9 like
CTGCATTTGT	33	2	53	3.02857	0.0115	0	9311_Chr08_0779	AK070815	Os.8166		NA	NA
TGTTCGTCCT	40	4	66	3	0.00577	0	9311_Chr03_0655	AK106163	Os.12889		IPR001471	Pathogenesis-related transcriptional factor and ERF
CAGTGATGTT	0	4	6	3	0.0306	0.125	9311_Chr04_3031	AK066906	Os.27178	gi_87035053	IPR011616	bZIP transcription factor, bZIP_1
GGTGGGGTTG	6	0	9	3	0.102	0.0177	9311_Chr04_1871	AK064143	Os.26472		IPR000197	TAZ finger
ACTGTATTTG	6	0	9	3	0.102	0.0177	9311_Chr05_0162			gi_88849590	IPR001471	Pathogenesis-related transcriptional factor and ERF
GTGGTGGTGT	6	0	9	3	0.102	0.0177	9311_Chr01_2792	AK071623		gi_88202733	IPR004756	Amino acid permease subfamily
TAATCTTTGA	19	0	28	2.94737	0.039	2e-05	9311_Chr06_0179			gi_88213264	IPR001453	Molybdopterin binding domain
TACAGCTCAG	93	0	137	2.94624	0.00183	0	9311_Chr02_2023	AK107896		gi_86532680	IPR003403	Herpesvirus immediate early protein
AAGGACTGAA	17	0	25	2.94118	0.0469	5.6e-05	9311_Chr05_1202			gi_87005134	IPR007186	Plant invertase/pectin methylesterase inhibitor
GATTTGCACT	24	4	41	2.92857	0.0146	1.3e-05	9311_Chr08_0213	AK101577	Os.54054	gi_5667372	IPR001878	Zn-finger, CCHC type
GCTAGCTACT	39	0	57	2.92308	0.0153	0	9311_Chr08_2533	AK100263	Os.4153	gi_88252467	IPR002487	Transcription factor, K-box
GTTGAGGAGG	13	0	19	2.92308	0.058	0.000456	9311_Chr11_1041	AK070171	Os.52968		IPR001764	Glycoside hydrolase, family 3, N-terminal
ACACGGATCT	14	6	29	2.9	0.0131	0.0014	9311_Chr02_0231	AK101060	Os.6263	gi_86534831	IPR006214	Protein of unknown function UPF0005
CATAGCCGAA	20	0	29	2.9	0.039	1.2e-05	9311_Chr07_1475				IPR001975	Ribosomal protein L40e
CCCGATCGAA	29	0	42	2.89655	0.0237	0	9311_Chr04_3326	AK071236	Os.5821	gi_13896733	IPR008972	Cupredoxin
TTTGTGTTGT	1	6	10	2.85714	0.0151	0.0849	9311_Chr01_4904				IPR010666	GRF zinc finger
ATCGATCGATb	27	0	38	2.81481	0.0331	1e-06	9311_Chr09_1159	AK069858	Os.6003	gi_12623255	IPR002659	Glycosyl transferase, family 31
ATCGATCGATb	27	0	38	2.81481	0.0331	1e-06	9311_Chr07_0878	AK106977		gi_89163113	NA	NA
CAATATGATGb	147	0	206	2.80272	0.000843	0	9311_Chr02_3364	AK070160	Os.9055	gi_88832042	IPR009072	Histone-fold
CAATATGATGb	147	0	206	2.80272	0.000843	0	9311_Chr04_3282	AK107558		gi_86536336	IPR002048	Calcium-binding EF-hand
TTACGGTCCG	50	0	69	2.76	0.0169	0	9311_Chr11_0608		Os.75912		NA	NA
CTAGCTTTGC	40	0	55	2.75	0.0216	0	9311_Chr05_1998			gi_16576936	IPR003854	Gibberellin regulated protein
GATGTGTACT	19	0	26	2.73684	0.0466	3.3e-05	9311_Chr06_0718	AK100546	Os.9127		IPR000368	Sucrose synthase
GTACTGTGAT	29	4	45	2.72727	0.016	3e-06	9311_Chr03_4164	AK064984	Os.59466	gi_88475843	IPR000851	Ribosomal protein S5
TCAGTGAATT	78	0	105	2.69231	0.00869	0	9311_Chr12_1260			gi_86537103	IPR005123	2OG-Fe(II) oxygenase
AGATGTTACT	33	2	47	2.68571	0.0244	0	9311_Chr05_0120	AK058320	Os.28047	gi_86501755	IPR006045	Cupin
GTGGCCCGCGb	19	2	28	2.66667	0.039	0.000161	9311_Chr01_1316	AK103817	Os.32532		IPR002182	NB-ARC
GTGGCCCGCGb	19	2	28	2.66667	0.039	0.000161	9311_Chr09_1989	AK070682	Os.19608	gi_88829434	IPR004776	Auxin Efflux Carrier
TGTAAATACT	20	2	29	2.63636	0.039	0.0001	9311_Chr05_0704			gi_88513419	IPR001128	CytoChrome P450
CCATTTAGTT	20	0	26	2.6	0.0537	3.3e-05	9311_Chr02_0318	AK069693	Os.52879	gi_86867089	NA
ATTTATAAGC	17	0	22	2.58824	0.0638	0.00016	9311_Chr02_2125	AK073251			IPR003493	Herpesvirus glycoprotein H
TTGTGTATCC	17	0	22	2.58824	0.0638	0.00016	9311_Chr03_0054			gi_87010073	NA
AACTGATATA	20	4	31	2.58333	0.0323	0.000292	9311_Chr01_4997	AK070978	Os.34543		NA	NA
TGTCTGTTCCb	49	0	63	2.57143	0.0254	0	9311_Chr06_3081	AK100379	Os.7854		NA	NA
TGTCTGTTCCb	49	0	63	2.57143	0.0254	0	9311_Chr11_0611	AK072582	Os.8169	gi_86593278	NA	NA
CTTTCTTGGA	1	6	9	2.57143	0.0266	0.1	9311_Chr11_0717	AK067129	Os.11947		IPR010232	2-polyprenylphenol 6-hydroxylase
AGCAGATGTT	7	0	9	2.57143	0.113	0.0177	9311_Chr02_3391	AK111335	Os.57343	gi_88514985	NA
CGTGGATTAA	14	0	18	2.57143	0.0765	0.000769	9311_Chr06_0193				NA
CACAAGATGG	19	13	41	2.5625	0.00362	0.0011	9311_Chr07_2082	AK105064		gi_86542892	IPR006885	ETC complex I subunit conserved region
TATAACAATT	23	2	32	2.56	0.039	3.9e-05	9311_Chr03_0894	AK070981	Os.10941		IPR002487	Transcription factor, K-box
GATAAGAGAA	23	4	34	2.51852	0.0328	0.000122	9311_Chr03_2163			gi_87038691	IPR002480	DAHP synthetase, class II
GTGTTTTTGA	7	9	20	2.5	0.0105	0.0227	9311_Chr02_4003			gi_89189946	IPR000644	CBS
GATTTGTATA	6	2	10	2.5	0.0794	0.0342	9311_Chr08_2156			gi_88211620	IPR003245	Plastocyanin-like
TTCTCTCTTA	47	2	61	2.4898	0.0253	0	9311_Chr05_0449		Os.1814	gi_89188039	IPR005123	2OG-Fe(II) oxygenase
AGAAGAATGT	33	0	41	2.48485	0.0424	0	9311_Chr03_4156		Os.59502		IPR003197	CytoChrome bd ubiquinol oxidase, 14 kDa subunit
TGATCTCGAA	62	2	79	2.46875	0.0202	0	9311_Chr03_4221	AK099527	Os.7657	gi_88257892	IPR004621	Eukaryotic-type methylenetetrahydrofolate reductase
AAATCCTTTG	86	0	105	2.44186	0.0185	0	9311_Chr09_1001			gi_8856950	IPR000193	Urocanase
TTTGACAAGA	22	6	34	2.42857	0.0267	0.000429	9311_Chr11_1621				IPR000308	14-3-3 protein
GTCCACAGAA	24	4	34	2.42857	0.0389	0.000122	9311_Chr01_3833	AK059818	Os.2241		IPR004045	Glutathione S-transferase, N-terminal
GTTTCGGCCG	50	2	63	2.42308	0.0285	0	9311_Chr12_2067	AK065255		gi_86837496	IPR006276	5-methyltetrahydropteroyltriglutamate--homocysteine S-methyltransferase
CACATATATA	22	2	29	2.41667	0.0459	0.0001	9311_Chr03_0050				IPR005132	Rare lipoprotein A
TCGTACTTCC	26	4	36	2.4	0.0331	5e-05	9311_Chr04_2091				NA	NA
TTGCAGTGTA	13	2	18	2.4	0.069	0.00407	9311_Chr02_2154			gi_88240839	IPR002129	Pyridoxal-dependent decarboxylase
AATAGATTTG	16	0	19	2.375	0.0738	0.000456	9311_Chr02_0247				NA
TTCAACTCGC	16	0	19	2.375	0.0738	0.000456	9311_Chr12_0905	AK069283	Os.7026		IPR000620	Protein of unknown function DUF6
GGAGTAATTG	50	9	70	2.37288	0.0145	0	9311_Chr07_0275				NA	NA
TATAAGTATG	17	0	20	2.35294	0.0714	0.00027	9311_Chr12_2050	AK070737	Os.9501	gi_87024621	IPR006780	YABBY protein
TACTTCAAAA	52	11	74	2.34921	0.0106	0	9311_Chr03_0335			gi_89164045	IPR001554	Glycoside hydrolase, family 14
AAGGACGTCG	24	0	28	2.33333	0.062	2e-05	9311_Chr09_1456		Os.76006	gi_87040357	IPR011009	Protein kinase-like
TGCGGTGTGT	6	0	7	2.33333	0.123	0.0298	9311_Chr03_2465				IPR009410	Allene oxide cyclase
TACATTTTGTb	6	0	7	2.33333	0.123	0.0298	9311_Chr11_0522				IPR007700	Protein of unknown function DUF668
TACATTTTGTb	6	0	7	2.33333	0.123	0.0298	9311_Chr12_1435				NA
AGTCAATGAG	17	2	22	2.31579	0.0638	0.00104	9311_Chr01_4127	AK070889			IPR002048	Calcium-binding EF-hand
TCGGTTCAGT	69	28	112	2.30928	0.000999	0	9311_Chr08_0221				NA	NA
TCAGGAGCCC	13	0	15	2.30769	0.0881	0.00219	9311_Chr08_1306		Os.74928	gi_87021521	IPR003137	Protease-associated PA
CTTCTTCACT	20	0	23	2.3	0.0672	9.5e-05	9311_Chr03_4325				IPR006501	Pectinesterase inhibitor
TACTCCAACT	26	2	32	2.28571	0.0504	3.9e-05	9311_Chr02_0299	AK070887	Os.21442	gi_89162303	IPR011616	bZIP transcription factor, bZIP_1
TGTTACCGTG	533	15	620	2.26277	0.00151	0	9311_Chr03_3953			gi_86842885	IPR002004	Polyadenylate-binding protein/Hyperplastic disc protein
GGCAATGCAC	42	0	47	2.2381	0.0466	0	9311_Chr01_1946	AK100805	Os.4041	gi_7212652	IPR002004	Polyadenylate-binding protein/Hyperplastic disc protein
ATTTGTTGTT	9	0	10	2.22222	0.105	0.0105	9311_Chr03_4630	AK061491	Os.12823		IPR000425	Major intrinsic protein
AAGCTGTCGT	86	0	95	2.2093	0.0312	0	9311_Chr10_1997	AK070187	Os.12697	gi_89166220	IPR005132	Rare lipoprotein A
AAAAATGTAC	78	2	88	2.2	0.0307	0	9311_Chr04_1236			gi_3761790	IPR006041	Pollen Ole e 1 allergen and extensin
TGCACTGTGT	19	2	23	2.19048	0.0622	0.000658	9311_Chr03_2118	AK069332	Os.11373		IPR008183	Aldose 1-epimerase
ATGTAGCACC	35	0	38	2.17143	0.0535	1e-06	9311_Chr02_0620	AK072843		gi_8856766	IPR007650	Protein of unknown function DUF581
TTGTGCTTTC	35	0	38	2.17143	0.0535	1e-06	9311_Chr10_0790	AK070069	Os.5297	gi_88202765	IPR006041	Pollen Ole e 1 allergen and extensin
ACGGTGGACG	26	0	28	2.15385	0.0642	2e-05	9311_Chr10_0704	AK070631	Os.8140	gi_88251398	IPR001000	Glycoside hydrolase, family 10
TGTGAGATCG	285	9	315	2.14286	0.0116	0	9311_Chr02_0249	AK109576		gi_8856882	NA	NA
GTGAGCTGTT	59	0	63	2.13559	0.042	0	9311_Chr06_1266			gi_88460241	NA	NA
AGTATCTCCT	17	0	18	2.11765	0.0811	0.000769	9311_Chr01_4180	AK100654	Os.12300		IPR011707	Multicopper oxidase, type 3
CGTACGTGTT	17	0	18	2.11765	0.0811	0.000769	9311_Chr07_1678			gi_88979429	IPR001938	Thaumatin, pathogenesis-related
GGAGGTTGAT	17	0	18	2.11765	0.0811	0.000769	9311_Chr01_3423			gi_13895830	IPR007186	Plant invertase/pectin methylesterase inhibitor
CATATGTGTA	168	4	182	2.11628	0.0212	0	9311_Chr05_2728	AK107100		gi_86485564	IPR007186	Plant invertase/pectin methylesterase inhibitor
CTGCCAGTTC	19	0	20	2.10526	0.0747	0.00027	9311_Chr09_0451	AK073146	Os.3122		IPR011831	Glucose-1-phosphate adenylyltransferase
GAAATTCGTA	19	0	20	2.10526	0.0747	0.00027	9311_Chr03_4175		Os.4965		IPR004265	Plant disease resistance response protein
GCGACGCATC	69	145	225	2.1028	0	0.000188	9311_Chr01_2721			gi_29622050	IPR001344	Chlorophyll A-B binding protein
CTATCGTGCT	55	6	64	2.09836	0.034	0	9311_Chr02_3269				IPR000054	Ribosomal protein L31e
GTTGAGGGTG	30	13	45	2.09302	0.0199	0.000396	9311_Chr03_0334			gi_88962657	IPR001147	Ribosomal protein L21e
GTTGATCTTC	47	9	58	2.07143	0.0319	1e-06	9311_Chr02_1919	AK100163	Os.13604		IPR001128	CytoChrome P450
TGGAATAATT	29	2	32	2.06452	0.0579	3.9e-05	9311_Chr07_2613	AK067082	Os.9980	gi_86901269	IPR003385	Glycoside hydrolase, family 77
TTATAATTAA	35	0	36	2.05714	0.0561	1e-06	9311_Chr02_0559				NA
CTTTTGCTAT	36	2	39	2.05263	0.0526	3e-06	9311_Chr01_0707	AK058815		gi_86855151	IPR001813	Ribosomal protein 60S
AGAATGGGTT	32	11	44	2.04651	0.0285	0.000229	9311_Chr02_1854	AK102402		gi_88216865	IPR001047	Ribosomal protein S8E
ATGCTGTCAA	47	0	48	2.04255	0.0492	0	9311_Chr03_1515		Os.11313	gi_88258623	IPR000916	Bet v I allergen
CTGCGCGCGT	151	6	160	2.03822	0.027	0	9311_Chr09_0875			gi_89162770	IPR000668	Peptidase C1A, papain
GACCGTTAAT	53	0	54	2.03774	0.0465	0	9311_Chr03_0617	AK073196			IPR000178	Initiation factor 2
CGTGCCAGGC	480	19	503	2.01603	0.0128	0	9311_Chr05_0084	AK058529		gi_88968257	IPR000347	Plant metallothionein, family 15
GTTGTTCTTA	53	0	53	2	0.0468	0	9311_Chr05_3137		Os.12321	gi_88210187	NA	NA
CCTGCATCCT	1	6	7	2	0.0459	0.113	9311_Chr10_1659	AK061011	Os.9206		IPR000644	CBS
ATGAGTTGCT	13	0	13	2	0.0934	0.00369	9311_Chr05_0527		Os.73651	gi_87014900	IPR001736	Phospholipase D/Transphosphatidylase
AGGTCAAAGT	29	2	31	2	0.0611	6.2e-05	9311_Chr05_2266	AK061933		gi_88980152	IPR000892	Ribosomal protein S26E
TTAGTAAGTT	22	0	22	2	0.0727	0.00016	9311_Chr06_1078	AK070362	Os.52969	gi_87030811	IPR001810	Cyclin-like F-box
CATTTACCAG	32	4	36	2	0.0519	5e-05	9311_Chr10_2113	AK072751			IPR001564	Nucleoside diphosphate kinase
CTGTTTGTAG	29	0	29	2	0.0631	1.2e-05	9311_Chr07_1821	AK058262		gi_15846811	IPR002675	Ribosomal L38e protein
TGACGTGATG	26	6	32	2	0.0504	0.000641	9311_Chr05_2759			gi_88980007	IPR004000	Actin/actin-like
TTTGGATTCG	26	0	26	2	0.0664	3.3e-05	9311_Chr01_1407	AK065323		gi_88273226	IPR008280	Tubulin/FtsZ, C-terminal
TTTTTTTCCG	68	0	66	1.94118	0.0414	0	9311_Chr05_0852	AK070646	Os.9384		IPR003349	Transcription factor jumonji, JmjN
GCAGTTCAGT	30	0	29	1.93333	0.062	1.2e-05	9311_Chr03_1061				IPR004038	Ribosomal protein L7Ae/L30e/S12e/Gadd45
TTGCTGCAGAb	55	0	53	1.92727	0.0459	0	9311_Chr06_2724				IPR007117	Pollen allergen/expansin, C-terminal
TTGCTGCAGAb	55	0	53	1.92727	0.0459	0	9311_Chr06_2726				IPR007117	Pollen allergen/expansin, C-terminal
CATAATTAGT	76	0	73	1.92105	0.0386	0	9311_Chr09_1468		Os.5682	gi_88211085	NA
GTTTGCCACC	55	19	70	1.89189	0.0225	1.4e-05	9311_Chr05_2160			gi_86509867	IPR000509	Ribosomal protein L36E
ACCGGTGATA	37	0	35	1.89189	0.0551	1e-06	9311_Chr10_0988	AK072672		gi_3761255	IPR008162	Inorganic pyrophosphatase
TGTCATCGTG	49	2	48	1.88235	0.0488	0	9311_Chr03_0234			gi_15849168	IPR008176	Gamma thionin
CTTTGTTTGC	17	0	16	1.88235	0.0817	0.0013	9311_Chr06_2043	AK104528		gi_86506770	IPR010800	Glycine rich
GATGCCATTA	17	0	16	1.88235	0.0817	0.0013	9311_Chr04_1329	AK072276	Os.50640		IPR001362	Glycoside hydrolase, family 32
CAGTGCGTAT	14	0	13	1.85714	0.0893	0.00369	9311_Chr01_3423	AK069992			IPR007186	Plant invertase/pectin methylesterase inhibitor
AACTTGGTGC	56	26	76	1.85366	0.0152	4.4e-05	9311_Chr03_3317	AK062080			IPR010625	CHCH
GGAAAGGTGT	27	0	25	1.85185	0.0639	5.6e-05	9311_Chr02_1565	AK102574	Os.8864		IPR002143	Ribosomal protein L1
CTATGCTGTG	46	23	63	1.82609	0.0192	0.000344	9311_Chr02_3838			gi_66927750	NA
GCCTTGGCTG	22	0	20	1.81818	0.0732	0.00027	9311_Chr04_2159	AK100346	Os.37893		IPR005922	Phenylalanine ammonia-lyase
CCTGCTCGTT	22	0	20	1.81818	0.0732	0.00027	9311_Chr06_1834	AK067824	Os.35365	gi_86844550	IPR004853	Protein of unknown function DUF250
AATTGAGTTC	220	32	229	1.81746	0.0214	0	9311_Chr03_3217	AK070016		gi_86532950	IPR000504	RNA-binding region RNP-1 (RNA recognition motif)
ATCCTGTCGC	72	6	70	1.79487	0.0402	0	9311_Scaffold022713_2				IPR005119	LysR, substrate-binding
CTTCTGTGTG	75	0	67	1.78667	0.0352	0	9311_Chr03_1128			gi_8857603	IPR003612	Plant lipid transfer/seed storage/trypsin-alpha amylase inhibitor
AGCCTCTTCGb	60	4	57	1.78125	0.043	0	9311_Chr08_0227			gi_88459339	IPR001813	Ribosomal protein 60S
AGCCTCTTCGb	60	4	57	1.78125	0.043	0	9311_Chr12_0258			gi_89197014	IPR001790	Ribosomal protein L10
CATCTCCAGT	69	17	76	1.76744	0.0359	1e-06	9311_Chr06_0600			gi_86530800	IPR004205	UcrQ
CCTCCGTCGT	219	9	201	1.76316	0.0185	0	9311_Chr09_1504	AK073885	Os.53679	gi_58670177	IPR002099	DNA mismatch repair protein
CAAAATGTAG	96	2	86	1.7551	0.0293	0	9311_Chr01_1162	AK061046		gi_86823295	IPR001929	Germin
CAATAACGGA	45	2	41	1.74468	0.0493	2e-06	9311_Chr06_2064	AK072511		gi_86504145	IPR006041	Pollen Ole e 1 allergen and extensin
ATTATCATTG	20	2	19	1.72727	0.0758	0.0026	9311_Chr09_1874	AK058903			IPR003231	Acyl carrier protein (ACP)
TAATGTTTGC	40	11	44	1.72549	0.05	0.000229	9311_Chr05_2071	AK058730		gi_27576642	IPR001813	Ribosomal protein 60S
GTTTGGACCA	27	9	31	1.72222	0.0592	0.00242	9311_Chr07_1529	AK059124		gi_88982271	IPR000719	Protein kinase
GATCGATGGG	3	11	12	1.71429	0.0212	0.0895	9311_Chr01_4972			gi_27577459	IPR001251	Cellular retinaldehyde-binding)/triple function, C-terminal
CACGGCACGG	12	2	12	1.71429	0.0989	0.0228	9311_Chr09_1883	AK109439			IPR000425	Major intrinsic protein
AGGCGGCAGT	27	0	23	1.7037	0.0608	9.5e-05	9311_Chr05_2488	AK061566	Os.11069	gi_89197513	IPR002023	NADH dehydrogenase (ubiquinone), 24 kDa subunit
CTACAATTTG	46	0	39	1.69565	0.0438	0	9311_Chr01_3664			gi_88542898	IPR001757	ATPase, E1-E2 type
GCCGCCGAGCb	60	32	77	1.67391	0.0201	0.000235	9311_Chr01_4997			gi_55409574	NA
GCCGCCGAGCb	60	32	77	1.67391	0.0201	0.000235	9311_Chr08_0187			gi_86520635	IPR000173	Glyceraldehyde 3-phosphate dehydrogenase
CTGGATTATG	66	0	55	1.66667	0.0317	0	9311_Chr07_0397	AK100222	Os.33534		IPR006780	YABBY protein
ATCCATTGCT	12	0	10	1.66667	0.0996	0.0105	9311_Chr06_1074			gi_58587615	IPR000023	Phosphofructokinase
AAAATGTTCA	24	0	20	1.66667	0.0635	0.00027	9311_Chr01_3731	AK100475	Os.18724	gi_86520335	IPR005150	Cellulose synthase
ATGTTTTATT	49	21	58	1.65714	0.035	0.00377	9311_Chr04_1901	AK064960	Os.28374	gi_86420999	IPR000173	Glyceraldehyde 3-phosphate dehydrogenase
TCATTTCAGT	42	4	38	1.65217	0.0508	3.2e-05	9311_Chr06_1523	AK073531	Os.28214	gi_88835997	IPR000425	Major intrinsic protein
TTTGTTGATG	16	0	13	1.625	0.0818	0.00369	9311_Chr01_1579	AK072493		gi_89162845	IPR006501	Pectinesterase inhibitor
CCTACTCCTA	267	4	220	1.62362	0.00455	0	9311_Chr01_2675	AK070921	Os.25495	gi_86484972	IPR003036	Core shell protein Gag P30
TAACAGCGAG	40	2	34	1.61905	0.0456	2.4e-05	9311_Chr01_1218	AK069098	Os.52755	gi_87027077	IPR004926	Late embryogenesis abundant protein 3
AACTGATTAG	37	15	42	1.61538	0.0486	0.00165	9311_Chr10_1011	AK058209			IPR000289	Ribosomal protein S28e
TAACAGTTTT	96	2	79	1.61224	0.0199	0	9311_Chr09_1441				NA
TAATCTTTTC	70	2	58	1.61111	0.0288	0	9311_Chr04_0449			gi_88253009	NA
AATTTGTTGG	98	21	95	1.59664	0.0342	3e-06	9311_Chr05_2972	AK061714		gi_88836573	IPR002041	GTP-binding nuclear protein Ran
CATTGGCTTG	69	0	55	1.5942	0.0261	0	9311_Chr04_1326			gi_88253404	NA
ATCGCCGAGA	23	26	39	1.59184	0.014	0.0245	9311_Chr03_0940		Os.12728	gi_88274372	IPR008147	Glutamine synthetase, beta-Grasp
TAATTTCTAC	22	2	19	1.58333	0.0712	0.0026	9311_Chr01_1010			gi_86880075	IPR000425	Major intrinsic protein
GCCGCTGTCA	52	0	41	1.57692	0.0471	0	9311_Chr11_0905			gi_89188568	IPR000719	Protein kinase
CAATAAAACC	33	0	26	1.57576	0.0479	3.3e-05	9311_Chr04_3370	AK065236	Os.12363		IPR002198	Short-chain dehydrogenase/reductase SDR
GTCTGGATTC	59	6	51	1.56923	0.0441	0	9311_Chr12_1663	AK070647			IPR002171	Ribosomal protein L2
ATCGAGTCTT	46	0	36	1.56522	0.0364	1e-06	9311_Chr03_0051	AK069853	Os.2405	gi_86863493	IPR005132	Rare lipoprotein A
TGTTTATGTA	23	0	18	1.56522	0.0587	0.000769	9311_Chr11_0037	AK069456	Os.11549	gi_86872412	IPR002016	Haem peroxidase, plant/fungal/bacterial
TAATCGGCGA	9	0	7	1.55556	0.114	0.0298	9311_Chr04_3299	AK109371	Os.8032	gi_88845639	IPR000668	Peptidase C1A, papain
GATGGTGAGG	45	62	83	1.5514	0.000749	0.0152	9311_Chr11_1529	AK067810	Os.12416	gi_89163373	IPR001099	Naringenin-chalcone synthase
CGTCATTTAT	263	11	210	1.53285	0.00286	0	9311_Chr11_1177	AK059712	Os.8240		IPR000043	S-adenosyl-L-homocysteine hydrolase
CTCAGGGCTT	17	0	13	1.52941	0.0721	0.00369	9311_Chr04_1608	AK105021	Os.12776	gi_89166165	IPR001993	Mitochondrial substrate carrier
TTCTGCGGTG	76	0	58	1.52632	0.0185	0	9311_Chr01_2556			gi_88261451	IPR011009	Protein kinase-like
TGAGTTTCAG	88	21	83	1.52294	0.0354	3.9e-05	9311_Chr01_0378	AK060920		gi_58586868	IPR000652	Triosephosphate isomerase
AACATTGGTT	24	0	18	1.5	0.0504	0.000769	9311_Chr10_0777	AK069323	Os.9613		IPR002587	Myo-inositol-1-phosphate synthase
ACTTGTGTAG	16	0	12	1.5	0.0742	0.00622	9311_Chr01_0174	AK109465	Os.30032	gi_88565066	IPR007087	Zn-finger, C2H2 type
ATCGAGGGAC	16	0	12	1.5	0.0742	0.00622	9311_Chr02_3863	AK064756		gi_88212980	NA
CTAATGTCGT	16	0	12	1.5	0.0742	0.00622	9311_Chr06_1243		Os.20056		IPR000380	DNA topoisomerase I
GTAGTTTTGG	20	0	15	1.5	0.0606	0.00219	9311_Chr09_0218	AK069757	Os.76823	gi_86252938	IPR000357	HEAT
TTAGTATGTT	14	2	12	1.5	0.0853	0.0228	9311_Chr04_0054	AK063994	Os.51839	gi_86482165	IPR009057	Homeodomain-like
TACCTCACCG	23	4	20	1.48148	0.0691	0.00537	9311_Chr11_0708				IPR004265	Plant disease resistance response protein
TCGTTTGCTG	250	11	193	1.47893	0.00173	0	9311_Chr08_0395	AK064768	Os.11202	gi_88967109	IPR001077	O-methyltransferase, family 2
TTTGCTGCTA	47	2	36	1.46939	0.0323	9e-06	9311_Chr02_0049	AK102423	Os.12238		IPR000876	Ribosomal protein S4E
CTACCCTGTGb	22	0	16	1.45455	0.0596	0.0013	9311_Chr01_2776				IPR004316	MtN3 and saliva related transmembrane protein
CTACCCTGTGb	22	0	16	1.45455	0.0596	0.0013	9311_Chr01_2778				IPR004316	MtN3 and saliva related transmembrane protein
ATGAGTTGAT	40	0	29	1.45	0.0317	1.2e-05	9311_Chr04_3280				IPR002048	Calcium-binding EF-hand
TGCTACTGCT	73	6	57	1.44304	0.0208	0	9311_Chr05_0963	AK069902	Os.37829	gi_88983132	IPR003311	AUX/IAA protein
CCGTGCTTTT	55	6	44	1.44262	0.0323	2.3e-05	9311_Chr02_1434	AK100174	Os.62460	gi_8856516	IPR004316	MtN3 and saliva related transmembrane protein
CTGTTGGATT	43	2	32	1.42222	0.032	3.9e-05	9311_Chr05_1517	AK105054		gi_88323512	NA
GCATACTGGG	22	26	34	1.41667	0.0267	0.0423	9311_Chr03_1560	AK103722		gi_3763113	IPR003823	Protein of unknown function CP12
CACGCTACTT	151	15	117	1.40964	0.00293	0	9311_Chr05_0279	AK103157			IPR002133	S-adenosylmethionine synthetase
TGGCAATTAG	27	0	19	1.40741	0.0425	0.000456	9311_Chr01_0098	AK103326	Os.1653	gi_89186286	IPR001359	Synapsin
GAGCTGATCA	20	13	23	1.39394	0.0672	0.0323	9311_Chr07_2079	AK070285		gi_86594528	IPR001359	Synapsin
CAAAATGTAT	36	0	25	1.38889	0.0309	5.6e-05	9311_Chr01_3328	AK065745	Os.20234		IPR000906	ZU5
AAATTGCTTA	30	6	25	1.38889	0.0542	0.00433	9311_Chr11_0332	AK058630		gi_86597578	IPR004977	S25 ribosomal protein
AAAAAGGTGG	13	0	9	1.38462	0.0786	0.0177	9311_Chr11_0342				IPR011616	bZIP transcription factor, bZIP_1
GCATCGCCTT	148	0	102	1.37838	0.00166	0	9311_Chr07_0986	AK106951		gi_86828983	NA
ATGACCATTG	32	0	22	1.375	0.0361	0.00016	9311_Chr07_2276	AK071736		gi_88219868	IPR001326	Elongation factor 1, beta/beta'/delta chain
TTAGTTACTG	19	0	13	1.36842	0.0614	0.00369	9311_Chr06_0610	AK066933	Os.167	gi_86481543	IPR004131	Inorganic H+ pyrophosphatase
CATCTTTGTT	20	2	15	1.36364	0.0606	0.00979	9311_Chr08_2769	AK099010	Os.62103		IPR004977	S25 ribosomal protein
TAATCTCCGT	22	0	15	1.36364	0.0508	0.00219	9311_Chr01_1752	AK070629	Os.4969	gi_88251301	NA
GCACTCGTTG	42	4	31	1.34783	0.0319	0.000292	9311_Chr03_0613	AK061464			IPR000178	Initiation factor 2
CTGCTGGATG	114	28	95	1.33803	0.0187	1e-06	9311_Chr03_2633			gi_89172276	IPR000196	Ribosomal protein L19e
GATCGATATT	40	32	48	1.33333	0.0403	0.0201	9311_Chr02_0581			gi_88247567	IPR001576	Phosphoglycerate kinase
CTTTGTTCTCb	0	9	6	1.33333	0.0306	0.0967	9311_Chr05_2806				IPR003191	Guanylate-binding protein
CTTTGTTCTCb	0	9	6	1.33333	0.0306	0.0967	9311_Chr07_0528				IPR001566	23S rRNA methyltransferase/RumA
GAGACTATCA	56	47	67	1.30097	0.031	0.0153	9311_Chr09_1073	AK067949	Os.9685	gi_89194041	IPR001509	NAD-dependent epimerase/dehydratase
AACCCCGTAT	20	0	13	1.3	0.0508	0.00369	9311_Chr02_2067	AK108535	Os.6796	gi_87017784	IPR004193	Glycoside hydrolase, family 13, N-terminal
TACATCACAT	20	0	13	1.3	0.0508	0.00369	9311_Chr08_0782			gi_88717332	IPR002365	Terpene synthase
GGAGCACTTG	39	2	26	1.26829	0.0262	0.000258	9311_Chr05_1268	AK070578	Os.10952	gi_29683088	IPR002326	CytoChrome c1
AGTTTCGTTA	19	0	12	1.26316	0.0506	0.00622	9311_Chr02_0589	AK058912	Os.7295	gi_88980085	IPR002930	Glycine cleavage H-protein
CCTGGGATGA	6	34	25	1.25	0.00131	0.0374	9311_Chr04_2445	AK065188		gi_86509177	IPR000425	Major intrinsic protein
AACTATGCTA	26	6	20	1.25	0.0569	0.0124	9311_Chr01_4223	AK070463	Os.4644	gi_6449659	IPR005132	Rare lipoprotein A
GTGTGTGTAC	85	79	102	1.2439	0.0204	0.0141	9311_Chr10_1702			gi_15853821	IPR003612	Plant lipid transfer/seed storage/trypsin-alpha amylase inhibitor
CAGGCTTTTT	142	0	88	1.23944	0.000345	0	9311_Chr01_4908			gi_88258571	IPR000258	Bacterial ice-nucleation proteins octamer repeat
GAACTTCTTG	45	47	57	1.23913	0.0287	0.0327	9311_Chr03_1649	AK059756		gi_88241954	IPR002048	Calcium-binding EF-hand
TATTCTGGCT	22	4	16	1.23077	0.0596	0.0168	9311_Chr06_1437	AK062457	Os.49281	gi_88963411	IPR010800	Glycine rich
TAAATGGTTG	46	11	35	1.22807	0.0322	0.00193	9311_Chr01_1003	AK072001	Os.12733	gi_87015640	IPR003311	AUX/IAA protein
GCCAAGTTAT	152	81	143	1.22747	0.0253	0.000252	9311_Chr12_2114			gi_88416778	IPR000504	RNA-binding region RNP-1 (RNA recognition motif)
GTGGTAGCTT	29	2	19	1.22581	0.0353	0.0026	9311_Chr02_3745			gi_33674811	IPR005097	Saccharopine dehydrogenase
TGGAAGAAAT	29	55	51	1.21429	0.00632	0.04	9311_Chr01_4303	AK071045	Os.14198	gi_86500717	IPR001322	Intermediate filament, C-terminal
CAACATTATG	60	0	36	1.2	0.00645	1e-06	9311_Chr04_3281			gi_88212297	IPR002048	Calcium-binding EF-hand
CTTACAAGTG	4	23	16	1.18519	0.0106	0.0465	9311_Chr03_4144		Os.47706	gi_88544037	IPR005806	Rieske [2Fe-2S] region
CATCGGTATT	58	13	42	1.1831	0.0219	0.000786	9311_Chr08_0140			gi_86512692	IPR000589	Ribosomal protein S15
ACAGTTTGTA	22	0	13	1.18182	0.041	0.00369	9311_Chr02_2576			gi_87015911	IPR002048	Calcium-binding EF-hand
CAACTCTGAT	22	0	13	1.18182	0.041	0.00369	9311_Chr05_0291	AK069868	Os.9847	gi_88218194	NA
TTCTGACCAT	17	0	10	1.17647	0.0502	0.0105	9311_Chr11_1090	AK100761	Os.49833		IPR002013	Synaptojanin, N-terminal
CCTGCGTGTT	263	259	303	1.16092	0.00756	0.00705	9311_Chr07_1714			gi_86478672	IPR005874	Eukaryotic translation initiation factor SUI1
TGACGACATT	45	43	51	1.15909	0.0424	0.0364	9311_Chr07_2678	AK106149	Os.61086	gi_86259305	IPR008802	Rubber elongation factor
AATGAGAGCA	45	0	26	1.15556	0.0113	3.3e-05	9311_Chr10_1685			gi_87021989	IPR001841	Zn-finger, RING
GTACCTGTGG	53	57	63	1.14545	0.0343	0.0372	9311_Chr06_0434	AK058798		gi_88439843	IPR002097	Profilin/allergen
TGTTGTGTTG	47	2	28	1.14286	0.00944	0.000161	9311_Chr04_0431	AK073992	Os.8814		IPR001841	Zn-finger, RING
CTTGTTGAAG	7	21	16	1.14286	0.0321	0.0571	9311_Chr04_1271			gi_86855368	IPR000967	Zn-finger, NF-X1 type
GAGTACTACT	32	19	29	1.13725	0.0596	0.0361	9311_Chr06_0084				IPR002204	Hydroxyacid dehydrogenase/reductase
TTGTCCAAATb	27	40	38	1.13433	0.0331	0.0477	9311_Chr04_2981			gi_86504790	IPR001214	Nuclear protein SET
TTGTCCAAATb	27	40	38	1.13433	0.0331	0.0477	9311_Chr11_0062			gi_86482477	IPR000528	Plant lipid transfer protein/Par allergen
TTGTCCAAATb	27	40	38	1.13433	0.0331	0.0477	9311_Chr12_0117			gi_86504356	IPR000528	Plant lipid transfer protein/Par allergen
GATCTTTCTT	27	0	15	1.11111	0.02	0.00219	9311_Chr04_3290	AK071148	Os.18279	gi_86826037	IPR001401	Dynamin
ACTGTTGGAG	42	40	45	1.09756	0.0492	0.0436	9311_Chr08_0614	AK066092	Os.7835	gi_4715715	IPR004361	Glyoxalase I
GGATGAAGTG	46	0	25	1.08696	0.00647	5.6e-05	9311_Chr04_2028			gi_89162676	NA
ATATTTTGTT	20	4	13	1.08333	0.0508	0.0336	9311_Chr07_2028			gi_89177273	IPR005810	Succinyl-CoA ligase, alpha subunit
AGAAACTATG	0	13	7	1.07692	0.0152	0.0627	9311_Chr05_2398			gi_88543283	IPR001471	Pathogenesis-related transcriptional factor and ERF
CCTCGCCCTC	13	0	7	1.07692	0.0633	0.0298	9311_Chr01_4762	AK068254	Os.12030	gi_88222273	IPR011598	Helix-loop-helix DNA-binding
TTGTGTTTAT	30	13	23	1.06977	0.0489	0.0323	9311_Chr02_3274	AK107893		gi_86531281	NA
TTAAGAATTG	17	0	9	1.05882	0.0372	0.0177	9311_Chr03_1784	AK107981		gi_86534004	NA
GTTGTGCTTT	56	9	34	1.04615	0.00731	0.00118	9311_Chr02_2702			gi_15850784	IPR002784	Ribosomal protein L14
TTAGCACAAG	0	23	12	1.04348	0.00186	0.0239	9311_Chr01_4729	AK060416	Os.11976		IPR001763	Rhodanese-like
TTCTTCTGCT	29	0	15	1.03448	0.0151	0.00219	9311_Chr01_1354	AK064813	Os.12351		IPR003165	Stem cell self-renewal protein Piwi
ATCTGCCAGT	141	9	76	1.01333	7e-06	0	9311_Chr03_3605	AK102194	Os.12692	gi_88956514	IPR008280	Tubulin/FtsZ, C-terminal
TTCACACTGA	96	9	53	1.00952	0.000452	7e-06	9311_Chr10_0089	AK069308	Os.7507	gi_86826694	IPR001077	O-methyltransferase, family 2
GGCTCGGATC	0	0	32	#DIV/0!	0	4e-06	9311_Chr04_1663	AK066070			IPR001344	Chlorophyll A-B binding protein
TTTCGATCGA	0	0	7	#DIV/0!	0.0152	0.0298	9311_Chr04_1893			gi_86872991	IPR001282	Glucose-6-phosphate dehydrogenase
TAACTTTTGC	0	0	7	#DIV/0!	0.0152	0.0298	9311_Chr03_3974	AK070598	Os.141		IPR001433	Oxidoreductase FAD/NAD(P)-binding
TTTCGATCGAb	0	0	7	#DIV/0!	0.0152	0.0298	9311_Chr12_1530			gi_88243719	IPR000864	Proteinase inhibitor I13, potato inhibitor I
TTTCGATCGAb	0	0	7	#DIV/0!	0.0152	0.0298	9311_Chr12_1532			gi_38481779	IPR000864	Proteinase inhibitor I13, potato inhibitor I
Down-Regulated Tags
(≥1.0-fold)
TGAGTCATCA	0	982	6	81.8333	0.0306	0	9311_Chr05_0719			gi_88998265	IPR000347	Plant metallothionein, family 15
TACGTACGTAb	4	145	1	74.5	0.128	0	9311_Chr02_2396	AK062477		gi_88982449	NA
TACGTACGTAb	4	145	1	74.5	0.128	0	9311_Chr09_0440	AK106991	Os.10725	gi_5455377	NA
CGTACGTACG	0	108	1	54	0.25	0	9311_Chr01_5258	AK060804		gi_88844208	IPR003496	ABA/WDS induced protein
TGTGCGTGTG	4	98	1	51	0.128	0	9311_Chr11_2281	AK062653		gi_88296804	IPR000347	Plant metallothionein, family 15
GGCCTAGCTGb	0	703	7	50.2143	0.0152	0	9311_Chr12_1411			gi_89170178	NA	NA
GGCCTAGCTGb	0	703	7	50.2143	0.0152	0	9311_Chr12_1412			gi_33381118	NA	NA
TACAATTTAC	3	96	1	49.5	0.19	0	9311_Chr03_3718	AK071178	Os.19100	gi_88957667	NA
ATGAAGTTGT	12	253	4	33.125	0.0421	0	9311_Chr11_0909	AK102327	Os.11370		IPR002198	Short-chain dehydrogenase/reductase SDR
CGTGCGTGTG	26	2029	34	30.2206	0.0446	0	9311_Chr10_1872		Os.9775	gi_88459389	IPR010987	Glutathione S-transferase, C-terminal-like
CTGCAAATAG	7	51	1	29	0.0486	0	9311_Chr11_0832			gi_29688402	NA	NA
TTATTCCCCT	1	55	1	28	0.252	0	9311_Chr09_0985	AK062784	Os.6861	gi_87010415	NA
CATAGGATTA	1	43	1	22	0.252	0	9311_Chr02_0651			gi_16579507	IPR010402	CCT
GAACTTTGGG	3	128	3	21.8333	0.189	0	9311_Chr03_1001		Os.39075	gi_29686298	IPR009438	Phytosulfokine
TGTTAGTATT	3	40	1	21.5	0.19	0	9311_Chr01_1536	AK058929		gi_29682491	IPR003823	Protein of unknown function CP12
GTGGTAGGAG	4	38	1	21	0.128	0	9311_Chr07_0475	AK062132	Os.2422	gi_86499042	IPR011717	Tetratricopeptide TPR_4
AAAACGTCAT	0	38	1	19	0.25	0	9311_Chr11_1642			gi_88380232	NA
ATCTGTAGCA	0	36	1	18	0.25	1e-06	9311_Chr07_2564			gi_15850869	IPR010757	Protein of unknown function DUF1334
TTATATATTG	7	28	1	17.5	0.0486	2.8e-05	9311_Chr09_0145	AK099394	Os.11810	gi_86539213	IPR006843	PAP fibrillin
TTTACTGGGC	1	34	1	17.5	0.252	2e-06	9311_Chr03_2551	AK065884			IPR006402	HAD-superfamily hydrolase, subfamily IA, variant 3
ATTATACTTT	4	94	3	16.3333	0.159	0	9311_Chr05_3037	AK066579	Os.18305	gi_27548803	IPR000092	Polyprenyl synthetase
AGTATAAAAA	0	32	1	16	0.25	5e-06	9311_Chr01_4277				NA
TTCGGGTGCA	20	765	25	15.7	0.0608	0	9311_Chr05_0942	AK061611			IPR000894	Ribulose bisphosphate carboxylase, small chain
CTCGGCCTCG	1	391	13	15.0769	0.00464	0	9311_Chr07_0524			gi_88205052	NA	NA
TAATGCTTTTb	30	0	1	15	3e-06	0.241	9311_Chr04_0471				NA
TAATGCTTTTb	30	0	1	15	3e-06	0.241	9311_Chr04_0472				NA
TAATTTGTCA	3	26	1	14.5	0.19	6.5e-05	9311_Chr03_1149			gi_18388589	IPR002091	Aromatic amino acid permease
TATAATATTG	1	28	1	14.5	0.252	2.8e-05	9311_Chr06_1446			gi_4716034	IPR004447	Peptidase S41A, C-terminal protease
GTCTACAACC	4	23	1	13.5	0.128	0.000147	9311_Chr07_1614			gi_88475291	IPR000131	H+-transporting two-sector ATPase, gamma subunit
GAGGGGACTT	1	26	1	13.5	0.252	6.5e-05	9311_Chr03_2227				IPR001229	Jacalin-related lectin
GGCCGCCTCC	6	72	3	13	0.12	0	9311_Chr04_3138	AK068693	Os.28110		IPR000246	Peptidase T2, asparaginase 2
GTAATGTACC	3	23	1	13	0.19	0.000147	9311_Chr05_1846	AK068025		gi_88380469	IPR010121	Pyruvate, phosphate dikinase
ATGTAATGCG	6	19	1	12.5	0.0804	0.000741	9311_Chr11_0716	AK059179		gi_88661428	IPR001623	Heat shock protein DnaJ, N-terminal
ATTGCTTTCT	4	21	1	12.5	0.128	0.000332	9311_Chr01_4388	AK071996	Os.27906	gi_88224384	IPR000222	Protein phosphatase 2C
GAAGCTGTTG	13	11	1	12	0.00521	0.0162	9311_Chr10_1914	AK066849			IPR001524	Glycoside hydrolase, family 6
GTTGTTTTCT	1	23	1	12	0.252	0.000147	9311_Chr03_4087	AK067840	Os.10705	gi_86537727	IPR005818	Histone H1/H5
AGTATATTTC	16	533	23	11.9348	0.0472	0	9311_Chr11_2295		Os.11573	gi_87020044	IPR003959	AAA ATPase, central region
GTGAACAACA	0	23	1	11.5	0.25	0.000147	9311_Chr07_2756	AK072989	Os.12072	gi_86826597	IPR000772	Ricin B lectin
CTTGTGATTC	27	614	29	11.0517	0.0626	0	9311_Chr11_0452			gi_22307005	IPR000741	Fructose-bisphosphate aldolase, class-I
AGTTATCTGT	1	21	1	11	0.252	1.2e-05	9311_Chr04_2594	AK065769		gi_86599985	IPR002885	Pentatricopeptide repeat
GAAGGATTAA	4	62	3	11	0.159	0	9311_Chr09_0664	AK060851		gi_88215125	IPR001344	Chlorophyll A-B binding protein
TATATTTATC	3	19	1	11	0.19	0.000741	9311_Chr01_1048			gi_15855874	IPR002109	Glutaredoxin
GATCACATAC	4	17	1	10.5	0.128	0.00164	9311_Chr02_0572	AK058890	Os.11995	gi_88994110	IPR004360	Glyoxalase/bleomycin resistance protein/dioxygenase
AACGACATTC	0	21	1	10.5	0.25	0.000332	9311_Chr05_0334			gi_86486201	NA
CACATCTATC	0	21	1	10.5	0.25	0.000332	9311_Supscaffold116_1			gi_88221408	NA
TCAGTCGATA	9	134	7	10.2143	0.114	0	9311_Chr08_0684	AK105055			IPR006814	Photosystem II protein PsbR
TATACCGTGT	3	17	1	10	0.19	0.00164	9311_Chr07_2191	AK067272			IPR001509	NAD-dependent epimerase/dehydratase
TAAATCTCAC	0	19	1	9.5	0.25	0.000741	9311_Chr06_1117	AK064894		gi_30228244	IPR000086	NUDIX hydrolase
ATACGCGTGG	7	49	3	9.33333	0.0844	0	9311_Chr03_1596	AK099476		gi_87013365	IPR002048	Calcium-binding EF-hand
CTCTTCAACC	14	266	15	9.33333	0.0887	0	9311_Scaffold008355_2				IPR001140	ABC transporter, transmembrane region
CTCTTCCTCCb	10	94	6	8.66667	0.0829	0	9311_Chr02_1516	AK071564	Os.7518		IPR004000	Actin/actin-like
CTCTTCCTCCb	10	94	6	8.66667	0.0829	0	9311_Chr02_2796	AK107831		gi_88210014	IPR004207	Ferredoxin thioredoxin reductase, alpha chain
TATGCGTGTT	1	51	3	8.66667	0.187	0	9311_Chr10_1871	AK105926	Os.14444	gi_88996207	IPR010987	Glutathione S-transferase, C-terminal-like
AAATGAACTT	16	136	9	8.44444	0.0493	0	9311_Chr04_0557	AK073668		gi_86592836	IPR005818	Histone H1/H5
CATAGCTGCT	12	89	6	8.41667	0.0626	0	9311_Chr08_0080			gi_86502924	IPR006259	Adenylate kinase, subfamily
ACAAGTTTTT	171	1581	105	8.34286	0.000122	0	9311_Chr11_2295	AK060847			IPR003959	AAA ATPase, central region
TAGATATTAT	4	162	10	8.3	0.0573	0	9311_Chr02_0029	AK065309	Os.15243		IPR001433	Oxidoreductase FAD/NAD(P)-binding
CCTACGGAGA	12	53	4	8.125	0.0421	0	9311_Chr03_1240	AK065201		gi_86480240	IPR000146	Inositol phosphatase/fructose-1,6-bisphosphatase
GAATTGTAGA	1	15	1	8	0.252	0.00358	9311_Chr02_2481	AK064937			IPR004541	Translation elongation factor Tu
GACCCGTACG	9	55	4	8	0.0844	0	9311_Chr04_3201	AK065491	Os.7879	gi_38476591	IPR008147	Glutamine synthetase, beta-Grasp
TATCTTCTGA	1	47	3	8	0.187	0	9311_Chr04_3044	AK070786	Os.11651	gi_4715024	NA
AGCCGGTTGT	4	91	6	7.91667	0.137	0	9311_Chr02_3995				IPR011009	Protein kinase-like
CATTGACTAG	0	47	3	7.83333	0.124	0	9311_Chr10_2081	AK109732	Os.10751	gi_86500462	IPR010402	CCT
ACATACACGA	27	128	10	7.75	0.00538	0	9311_Chr07_2562			gi_86251530	IPR003672	CobN/magnesium chelatase
TAACTTACTC	20	179	13	7.65385	0.0508	0	9311_Chr06_2775	AK064913	Os.9440		IPR005937	26S proteasome subunit P45
TAAATTGACT	4	57	4	7.625	0.157	0	9311_Chr08_1462	AK066474	Os.16772	gi_88488482	IPR001910	Inosine/uridine-preferring nucleoside hydrolase
TCAGGATAAG	4	11	1	7.5	0.128	0.0162	9311_Chr03_3546	AK099485	Os.16884	gi_66912694	IPR008479	Protein of unknown function DUF760
TGAGGTGTGA	9	168	12	7.375	0.0909	0	9311_Chr03_4301		Os.9885		NA
TTGCTGATCA	10	47	4	7.125	0.0607	1e-06	9311_Chr03_0756	AK071163	Os.10672	gi_7332488	NA
TTTATATGTC	1	13	1	7	0.252	0.00769	9311_Chr12_1297			gi_2798763	IPR001623	Heat shock protein DnaJ, N-terminal
GTGGATATTG	3	38	3	6.83333	0.189	3e-06	9311_Chr02_3472	AK064898	Os.32449	gi_88506736	NA
ATGATGATATb	72	1037	82	6.7622	0.0314	0	9311_Chr08_0684			gi_86596429	IPR006814	Photosystem II protein PsbR
ATGATGATATb	72	1037	82	6.7622	0.0314	0	9311_Chr12_0409			gi_12622616	IPR006458	Uncharacterized plant-specific domain
ACAATAGATA	3	51	4	6.75	0.156	0	9311_Chr06_2557	AK059450		gi_88214454	IPR001602	Protein of unknown function UPF0047
TACTTTTGTT	7	128	10	6.75	0.096	0	9311_Chr07_0356	AK062189	Os.7873	gi_86252400	IPR011060	Ribulose-phosphate binding barrel
ATATGCCACT	9	70	6	6.58333	0.105	0	9311_Chr06_3039		Os.26393	gi_88490059	IPR008893	WGR
TCAATAAATT	7	85	7	6.57143	0.124	0	9311_Chr04_2421	AK062772		gi_88297348	IPR000889	Glutathione peroxidase
CCATCGATGT	13	0	1	6.5	0.00521	0.241	9311_Chr02_3839		Os.50459	gi_87029723	IPR006534	Plasma-membrane proton-efflux P-type ATPase
CGTACGTGTC	0	13	1	6.5	0.25	0.00769	9311_Chr04_2110	AK073718	Os.1193	gi_88247857	IPR001905	Ammonium transporter
CTATATTTAT	7	32	3	6.5	0.0844	2.7e-05	9311_Chr12_1725	AK104945	Os.5518	gi_88548587	IPR009500	Protein of unknown function DUF1118
TGTATCACTG	7	32	3	6.5	0.0844	2.7e-05	9311_Chr06_2355			gi_88978526	IPR003107	RNA-processing protein, HAT helix
CGAGATCCGC	0	38	3	6.33333	0.124	3e-06	9311_Chr02_3181	AK063491	Os.11566	gi_4714807	IPR000073	Alpha/beta hydrolase fold
TCGAGCGCTT	4	34	3	6.33333	0.159	1.2e-05	9311_Supscaffold116_1	AK060323	Os.11788		NA
AGACTTATAG	13	176	15	6.3	0.0881	0	9311_Chr06_0659			gi_88974103	IPR000889	Glutathione peroxidase
GTGCTTGATC	1	36	3	6.16667	0.187	6e-06	9311_Chr04_2253			gi_3763716	IPR002198	Short-chain dehydrogenase/reductase SDR
AAGGTTCCAT	1	36	3	6.16667	0.187	6e-06	9311_Chr10_1601			gi_38477943	IPR000736	Adenovirus major coat protein hexon
TCACATATGTb	1	36	3	6.16667	0.187	6e-06	9311_Chr11_0212				IPR001841	Zn-finger, RING
TCACATATGTb	1	36	3	6.16667	0.187	6e-06	9311_Chr12_0269				IPR001841	Zn-finger, RING
TACTGCAACT	0	49	4	6.125	0.0616	0	9311_Chr11_0059	AK070414	Os.27520	gi_25798190	IPR000528	Plant lipid transfer protein/Par allergen
GTAGATTGAT	7	213	18	6.11111	0.0226	0	9311_Chr02_2243	AK100187	Os.51083	gi_89168893	NA	NA
TCGGACAAGT	14	181	16	6.09375	0.084	0	9311_Chr01_0771	AK058313		gi_86495113	IPR000347	Plant metallothionein, family 15
TCTAACCTAA	1	11	1	6	0.252	0.0162	9311_Chr04_2751	AK072938	Os.49549	gi_89163830	IPR003657	DNA-binding WRKY
TATACCCAAA	1	11	1	6	0.252	0.0162	9311_Chr05_0219				IPR000571	Zn-finger, C-x8-C-x5-C-x3-H type
GCGATGGTTT	33	266	25	5.98	0.0424	0	9311_Chr04_1573	AK062427		gi_88556841	IPR008579	Protein of unknown function DUF861
CTTACTGCCG	13	202	18	5.97222	0.069	0	9311_Chr03_2663	AK064786	Os.11929	gi_15857666	IPR010236	Fe-S protein assembly chaperone HscA
CAACTCTCTT	26	115	12	5.875	0.0126	0	9311_Chr04_2932	AK099234	Os.20702	gi_88218248	IPR003210	Signal recognition particle, 14 kDa protein
TAGTACTCAT	30	85	10	5.75	0.00246	0	9311_Chr10_1900	AK070172	Os.10505	gi_86835298	IPR011009	Protein kinase-like
ATGAGTTGTT	7	96	9	5.72222	0.113	0	9311_Chr01_5073			gi_88486802	IPR005610	Photosystem II protein PsbW, class I
GATGGAACGG	0	34	3	5.66667	0.124	1.2e-05	9311_Chr01_5310	AK098940	Os.12771	gi_4716022	IPR001915	Peptidase M48, Ste24p
TTCTTCTCAA	0	45	4	5.625	0.0616	1e-06	9311_Chr11_2070	AK062468	Os.49710	gi_88982083	NA
GAAGCGCTCG	7	4	1	5.5	0.0486	0.12	9311_Chr04_2329			gi_88429637	IPR009057	Homeodomain-like
CTCATCAAGT	0	11	1	5.5	0.25	0.0162	9311_Chr01_5231	AK066497		gi_88540852	NA
GAATATTGGA	0	11	1	5.5	0.25	0.0162	9311_Chr11_0807		Os.60812	gi_86864546	IPR000368	Sucrose synthase
CATCAACTGTb	29	79	10	5.4	0.00366	0	9311_Chr08_0902	AK068554	Os.5613	gi_86522767	IPR002912	Amino acid-binding ACT
CATCAACTGTb	29	79	10	5.4	0.00366	0	9311_Chr11_0645	AK109707	Os.55783	gi_86499589	IPR003690	Mitochodrial transcription termination factor-related
ACGGTGCCCT	4	28	3	5.33333	0.159	0.000127	9311_Chr05_2922	AK059883	Os.50975		IPR001837	CAP protein
AGAGACTTGT	4	28	3	5.33333	0.159	0.000127	9311_Chr02_1189	AK059303	Os.21043	gi_88844748	IPR000916	Bet v I allergen
TTTGTATTTC	0	32	3	5.33333	0.124	2.7e-05	9311_Chr01_0633				IPR002213	UDP-glucuronosyl/UDP-glucosyltransferase
TTGGTTAAAT	9	64	7	5.21429	0.114	0	9311_Chr06_0059	AK065063	Os.10696	gi_88504328	IPR001433	Oxidoreductase FAD/NAD(P)-binding
AGGAACTTTG	10	0	1	5	0.0164	0.241	9311_Chr04_3327		Os.27395	gi_88199807	IPR001322	Intermediate filament, C-terminal
AGTTACAACT	3	57	6	5	0.116	0	9311_Chr03_4165	AK060962	Os.58591	gi_88836641	IPR003884	Factor I membrane attack complex
AAAAGTGCTT	9	21	3	5	0.0567	5.9e-05	9311_Chr05_2916	AK069724	Os.5739	gi_88553098	IPR011339	FeS cluster assembly Scaffold IscU
ATGTATATGT	1	38	4	4.875	0.124	1.1e-05	9311_Chr08_2829	AK066210	Os.11841	gi_86870535	NA
TACTGAAAGA	1	28	3	4.83333	0.187	0.000127	9311_Chr09_1985	AK099586	Os.11602	gi_15858828	IPR011941	DNA repair protein RAD51
TACAGGATAG	17	108	13	4.80769	0.0721	0	9311_Chr01_3808			gi_88471188	NA
GCGTATAGGA	12	45	6	4.75	0.0626	4e-06	9311_Chr10_1169	AK069040	Os.7496	gi_22304772	IPR002328	Zinc-containing alcohol dehydrogenase
ATGATATATT	4	81	9	4.72222	0.0808	0	9311_Chr12_1461	AK068646	Os.6265	gi_89161676	IPR003961	Fibronectin, type III
TGTTCGGTTT	20	117	15	4.56667	0.0606	0	9311_Chr05_2846			gi_88556312	IPR004928	Photosystem I reaction centre subunit VI
AAGCAACTTC	4	23	3	4.5	0.159	0.000568	9311_Chr02_0146	AK064929	Os.19594	gi_88234946	NA
CAATGATTTT	1	53	6	4.5	0.077	0	9311_Chr05_2810	AK062997	Os.51473		IPR001041	Ferredoxin
TGGAGTTGTG	6	102	12	4.5	0.0591	0	9311_Chr04_2821	AK062781		gi_15852754	IPR003612	Plant lipid transfer/seed storage/trypsin-alpha amylase inhibitor
ACTGTCGAAG	10	106	13	4.46154	0.0866	0	9311_Chr03_0227	AK067755	Os.4329		IPR000173	Glyceraldehyde 3-phosphate dehydrogenase
TGTTCCTTTC	10	149	18	4.41667	0.0467	0	9311_Chr06_2998	AK071376			IPR003527	MAP kinase
CATAAAAAAA	12	23	4	4.375	0.0421	0.00157	9311_Chr03_3392				IPR004556	Modification methylase HemK
CTTAGAGATG	1	34	4	4.375	0.124	4.7e-05	9311_Chr05_2496			gi_15857679	IPR007612	Protein of unknown function DUF567
GATCGATTTG	111	992	127	4.34252	0.0214	0	9311_Chr02_0819		Os.62466	gi_88836760	IPR001344	Chlorophyll A-B binding protein
GGCATTTGTC	3	23	3	4.33333	0.189	0.000568	9311_Chr12_2076	AK099598	Os.2258	gi_9886271	IPR005859	Cysteine synthase A
CCATCGTCCT	22	168	22	4.31818	0.0727	0	9311_Chr04_3411			gi_88465539	IPR010192	O-succinylbenzoate-CoA ligase
GGTTGCATAT	7	53	7	4.28571	0.124	1e-06	9311_Chr01_1041			gi_38475095	NA
ACGTTTCCGC	12	210	26	4.26923	0.0109	0	9311_Chr04_1341			gi_86527816	IPR003493	Herpesvirus glycoprotein H
TTGTTTTGCA	6	19	3	4.16667	0.12	0.00242	9311_Chr04_2083	AK066402	Os.51212		IPR001395	Aldo/keto reductase
AGTTGGAGGC	13	45	7	4.14286	0.0633	1.2e-05	9311_Chr08_0433	AK060121		gi_86822885	IPR004039	Rubredoxin-type Fe(Cys)4 protein
TATGTATCAC	14	19	4	4.125	0.0185	0.00573	9311_Chr09_0778	AK061601	Os.11970	gi_89175627	IPR007650	Protein of unknown function DUF581
TGACTATCCT	4	53	7	4.07143	0.109	1e-06	9311_Chr01_5187			gi_87017968	IPR002874	Alphaherpesvirus glycoprotein I
ATTATTCTTT	9	15	3	4	0.0567	0.00954	9311_Chr04_0788	AK067128	Os.12679		IPR011009	Protein kinase-like
GTAGCCTATC	3	21	3	4	0.189	5.9e-05	9311_Chr04_2559	AK073300	Os.5357	gi_88264435	NA
TATACTGTGC	3	21	3	4	0.189	0.00118	9311_Chr06_2621	AK068674	Os.12737	gi_88907716	IPR001372	Dynein light chain, type 1
TTTGTTACTA	9	23	4	4	0.0844	0.00157	9311_Chr03_1579	AK066789	Os.19474	gi_88971565	IPR003107	RNA-processing protein, HAT helix
CATATGTGAA	45	393	55	3.98182	0.0322	0	9311_Scaffold008355_1	AK099574		gi_88215583	IPR000894	Ribulose bisphosphate carboxylase, small chain
GTTGATCGGC	17	181	25	3.96	0.0469	0	9311_Chr12_0111			gi_15847803	IPR000528	Plant lipid transfer protein/Par allergen
GGTTACATCT	7	72	10	3.95	0.096	0	9311_Chr02_2554		Os.20084	gi_86517307	IPR004588	IspG protein
TATGAGTCAT	7	64	9	3.94444	0.113	0	9311_Chr01_3904			gi_88839239	IPR009806	Photosystem II protein PsbW, class 2
TTTGTGCATC	6	49	7	3.92857	0.123	3e-06	9311_Chr01_4098	AK066239		gi_88977382	NA
AAGAAGACCT	9	38	6	3.91667	0.105	3.5e-05	9311_Chr03_1627	AK065115	Os.5261	gi_88277167	IPR008994	Nucleic acid-binding OB-fold
GCGCAGGAGG	3	74	10	3.85	0.0341	0	9311_Chr06_0005	AK070447			IPR011572	Blue (type 1) copper subtype
CTTGCTTAAT	0	23	3	3.83333	0.124	0.000568	9311_Chr01_2124	AK060145	Os.10122	gi_88981531	IPR006121	Heavy metal transport/detoxification protein
TTTGATAACA	4	19	3	3.83333	0.159	0.00242	9311_Chr01_4947	AK061690			IPR001684	Ribosomal protein L27
GCAATCAATA	0	23	3	3.83333	0.124	0.000568	9311_Chr01_0598				IPR001717	Anion exchange protein
TCTTGTCTGT	16	36	7	3.71429	0.035	0.000182	9311_Chr01_4294			gi_88480725	IPR006219	Phospho-2-dehydro-3-deoxyheptonate aldolase, subtype 1
TTAGTGCGTT	30	66	13	3.69231	0.00731	1e-06	9311_Chr02_2132	AK068919	Os.12196	gi_86251341	IPR000866	Alkyl hydroperoxide reductase/ Thiol specific antioxidant/ Mal allergen
TGCTGAGATT	17	121	19	3.63158	0.0774	0	9311_Chr03_3641	AK062113	Os.37894	gi_88245659	IPR003451	LytB protein
GTTGCAAGGG	1	28	4	3.625	0.124	0.0004	9311_Chr06_0308	AK061234		gi_5771220	IPR001876	Zn-finger, Ran-binding
CTCTTAATCC	3	26	4	3.625	0.156	0.000799	9311_Chr03_3985	AK061719	Os.12394		IPR011060	Ribulose-phosphate binding barrel
TTAGAGATTG	12	74	12	3.58333	0.0989	0	9311_Chr04_2561	AK060559	Os.8569	gi_88245426	IPR005596	Carotene hydroxylase
CAACCACGTG	7	0	1	3.5	0.0486	0.241	9311_Chr01_4610	AK070251			IPR004183	Extradiol ring-cleavage dioxygenase, class III enzyme, subunit B
GATATTTTGT	0	21	3	3.5	0.124	5.9e-05	9311_Chr05_2486	AK066345	Os.5215		IPR009806	Photosystem II protein PsbW, class 2
TTTCTTCCAA	6	15	3	3.5	0.12	0.00954	9311_Chr07_2220	AK064704	Os.4573	gi_86499539	IPR002100	Transcription factor, MADS-box
CGTTCGCTAG	76	168	35	3.48571	0.000225	0	9311_Chr04_1666			gi_58608343	NA	NA
TAAATCCCAG	3	45	7	3.42857	0.0808	1.2e-05	9311_Chr05_1317	AK058638	Os.7029		IPR007612	Protein of unknown function DUF567
TGTTAGATAG	3	38	6	3.41667	0.116	3.5e-05	9311_Chr11_0374	AK102797	Os.27753	gi_86869253	IPR001296	Glycosyl transferase, group 1
CCCAAGGACAb	6	21	4	3.375	0.139	0.00303	9311_Chr06_0230			gi_88488405	IPR000164	Histone H3
CCCAAGGACAb	6	21	4	3.375	0.139	0.00303	9311_Chr05_2033			gi_88512184	NA
CCCAAGGACAb	6	21	4	3.375	0.139	0.00303	9311_Chr11_0351			gi_5816534	IPR000164	Histone H3
TAAATTGTGC	73	723	118	3.37288	0.000923	0	9311_Chr07_0331	AK058788			IPR000549	Photosystem I psaG/psaK protein
ATTGAGTTGC	55	66	18	3.36111	6.5e-05	9e-06	9311_Chr03_4030	AK067703		gi_86827016	IPR000608	Ubiquitin-conjugating enzyme, E2
GAGAAAATTA	30	272	45	3.35556	0.0199	0	9311_Chr01_4547	AK058284		gi_89193945	IPR001344	Chlorophyll A-B binding protein
TGGTGTTCCG	13	74	13	3.34615	0.0934	0	9311_Chr02_3508			gi_38470217	IPR000711	H+-transporting two-sector ATPase, delta (OSCP) subunit
GAGGAGATCT	7	13	3	3.33333	0.0844	0.0182	9311_Chr09_1212		Os.46776	gi_88850201	IPR001128	CytoChrome P450
TTGAAAAAAA	1	19	3	3.33333	0.187	0.00242	9311_Chr07_1914		Os.74329	gi_33799676	IPR011284	3-oxoacyl-(acyl-carrier-protein) reductase
TAATAATCTG	3	43	7	3.28571	0.0808	2.5e-05	9311_Chr11_0665			gi_15857232	IPR011009	Protein kinase-like
AGCAACTAAG	24	166	29	3.27586	0.057	0	9311_Chr01_4520	AK070516			IPR000146	Inositol phosphatase/fructose-1,6-bisphosphatase
GACCGTCTAC	26	202	35	3.25714	0.0387	0	9311_Chr12_0588	AK068710	Os.38240		IPR000918	Isocitrate lyase and phosphorylmutase
ATCCCCTCTG	10	55	10	3.25	0.105	3e-06	9311_Chr05_3068	AK105697	Os.32177	gi_88844029	IPR007630	Sigma-70 region 4
GTGCTATTTA	14	51	10	3.25	0.0763	1.2e-05	9311_Chr01_3420	AK061657	Os.12161	gi_87011492	IPR000092	Polyprenyl synthetase
CAACTATACTb	6	89	15	3.16667	0.0295	0	9311_Chr01_3642	AK064298	Os.33722	gi_88243367	IPR005225	Small GTP-binding protein domain
CAACTATACTb	6	89	15	3.16667	0.0295	0	9311_Chr02_1344	AK072177	Os.17566	gi_89169412	IPR006298	GTP-binding protein TypA
GCGGCGGCGA	14	62	12	3.16667	0.0853	1e-06	9311_Chr04_3199	AK111108	Os.57187	gi_88212179	NA
GTGATTGATT	1	43	7	3.14286	0.0459	2.5e-05	9311_Chr01_4647	AK068392	Os.12199	gi_87040995	IPR003441	No apical meristem (NAM) protein
AAGTGCATAT	16	40	9	3.11111	0.0493	0.00012	9311_Chr12_0187	AK060098	Os.10524		NA	NA
TCTGGCTTTG	20	17	6	3.08333	0.00632	0.0188	9311_Chr03_0468	AK062076	Os.12332	gi_86597769	IPR007275	YT521-B-like protein
GGACGTGCGG	3	34	6	3.08333	0.116	0.000139	9311_Chr01_3817				IPR002989	Mycobacterial pentapeptide repeat
TAGCAATGCC	4	51	9	3.05556	0.0808	4e-06	9311_Chr03_1705	AK058426		gi_88204579	IPR006662	Thioredoxin-related
TATCAATGTA	20	102	20	3.05	0.0752	0	9311_Chr11_0432	AK064892		gi_86532366	IPR003496	ABA/WDS induced protein
TATGTTATTA	4	38	7	3	0.109	9.5e-05	9311_Chr02_0012			gi_86543467	IPR006140	D-isomer specific 2-hydroxyacid dehydrogenase, NAD-binding
ATCGACAGTT	1	17	3	3	0.187	0.00486	9311_Chr01_4841			gi_86512014	NA
GCGCAGTACT	1	17	3	3	0.187	0.00486	9311_Chr05_1818	AK067179	Os.5229	gi_86251731	IPR007621	Protein of unknown function DUF477
TGATATGTTT	3	51	9	3	0.0535	4e-06	9311_Chr07_0912		Os.5534	gi_29684887	NA
TGTATTTTGT	3	21	4	3	0.156	0.000198	9311_Chr01_4994	AK067717		gi_86525870	IPR003884	Factor I membrane attack complex
CATAATTGAA	42	393	73	2.97945	0.00238	0	9311_Chr12_0590	AK059037			IPR008796	Photosystem I reaction centre subunit N
CTATCTTAAT	89	340	73	2.93836	0.0218	0	9311_Chr12_0112	AK059737	Os.36779	gi_88843849	IPR000528	Plant lipid transfer protein/Par allergen
CTCAAGATGA	7	87	16	2.9375	0.0321	0	9311_Chr12_1577	AK071613	Os.165	gi_86507686	IPR000916	Bet v I allergen
TACAATCTGT	1	34	6	2.91667	0.077	0.000139	9311_Chr02_3195	AK065585	Os.59293	gi_88834221	IPR004416	Glucose-inhibited division protein A subfamily
CGGCTCCTTA	14	55	12	2.875	0.0853	8e-06	9311_Chr04_1267	AK058428	Os.21228	gi_88289003	IPR001736	Phospholipase D/Transphosphatidylase
AGTTGGTTTG	4	13	3	2.83333	0.159	0.0182	9311_Chr05_0144	AK067943	Os.7381	gi_66928109	IPR002004	Polyadenylate-binding protein/Hyperplastic disc protein
TGCATTATTT	0	17	3	2.83333	0.124	0.00486	9311_Chr03_1950		Os.16098	gi_16574229	IPR003690	Mitochodrial transcription termination factor-related
AGGATGCTCC	26	244	48	2.8125	0.00559	0	9311_Chr02_3139		Os.12370	gi_8956857	IPR006083	Phosphoribulokinase/uridine kinase
TTCGGCTGCA	102	589	123	2.80894	0.017	0	9311_Chr12_0920	AK068555		gi_29683742	IPR000894	Ribulose bisphosphate carboxylase, small chain
TGGTGGCTGA	19	70	16	2.78125	0.076	1e-06	9311_Chr12_1003			gi_86481516	IPR003757	Photosystem I reaction centre, subunit XI PsaL
CACATAAATT	16	34	9	2.77778	0.0493	0.00075	9311_Chr07_1231			gi_66915794	IPR003375	Photosystem I reaction centre subunit IV/PsaE
AGTCAAGATT	33	17	9	2.77778	0.000504	0.04	9311_Chr02_0050	AK072245	Os.47792	gi_86596888	IPR001362	Glycoside hydrolase, family 32
GAATAAAAATb	6	66	13	2.76923	0.0424	1e-06	9311_Chr03_3899	AK067105	Os.26206		IPR001236	Lactate/malate dehydrogenase
GAATAAAAATb	6	66	13	2.76923	0.0424	1e-06	9311_Chr04_2750	AK059203	Os.50883	gi_89169018	IPR000757	Glycoside hydrolase, family 16
CTTGGTTGTG	22	0	4	2.75	0.00171	0.0849	9311_Chr01_3247	AK100701	Os.6355		IPR005512	Protein of unknown function DUF315
TTTATGTCTG	1	32	6	2.75	0.077	0.000272	9311_Chr01_2412	AK100765	Os.19755	gi_88966317	IPR004713	Calcium/proton exchanger superfamily
GATTTTGTGT	9	13	4	2.75	0.0844	0.0324	9311_Chr01_3290	AK068815	Os.7712		IPR001986	EPSP synthase (3-phosphoshikimate 1-carboxyvinyltransferase)
GCATATGTTC	23	98	22	2.75	0.0709	0	9311_Chr08_2131	AK058489		gi_18388450	IPR001993	Mitochondrial substrate carrier
TGTTCAGTTG	40	185	41	2.7439	0.0534	0	9311_Chr10_1770	AK062851		gi_88215267	IPR002930	Glycine cleavage H-protein
AAATTTGTCA	30	242	51	2.66667	0.00849	0	9311_Chr09_1470	AK098847			IPR000549	Photosystem I psaG/psaK protein
AAAACACATA	1	15	3	2.66667	0.187	0.00954	9311_Chr10_1073	AK071316	Os.34459	gi_88255477	IPR004313	Acireductone dioxygenase, ARD
TATATTATCA	3	13	3	2.66667	0.189	0.0182	9311_Chr01_3236	AK069899	Os.11627	gi_86434699	IPR005937	26S proteasome subunit P45
TGATGAATAT	139	621	143	2.65734	0.0283	0	9311_Chr01_3031	AK105174		gi_88988422	NA	NA
AGACAAATGT	36	198	45	2.6	0.0373	0	9311_Chr04_1939				IPR006349	2-phosphoglycolate phosphatase, eukaryotic
GTCCTGTCTG	19	43	12	2.58333	0.0506	0.000302	9311_Chr07_0054	AK067732	Os.11824		IPR004839	Aminotransferase, class I and II
TCGTGTACTC	23	13	7	2.57143	0.00529	0.0627	9311_Chr05_2270			gi_88239411	IPR000528	Plant lipid transfer protein/Par allergen
GCAACAGCAG	3	47	10	2.5	0.0341	4.2e-05	9311_Chr12_0595	AK060135	Os.37204	gi_88271042	IPR002683	Photosystem II oxygen evolving complex protein PsbP
AAAAGATCTA	4	11	3	2.5	0.159	0.0336	9311_Chr04_0108	AK065035	Os.11963	gi_87038226	NA
ATAGTATGGA	0	15	3	2.5	0.124	0.00954	9311_Chr03_0821			gi_88990606	IPR000210	BTB/POZ
TTAATGGAAT	0	15	3	2.5	0.124	0.00954	9311_Chr05_0469	AK058438	Os.16903	gi_88247121	IPR002048	Calcium-binding EF-hand
TATAGAGCCT	0	15	3	2.5	0.124	0.00954	9311_Chr06_0363				IPR005958	Tyrosine/nicotianamine aminotransferase
ATTGGCCTCA	10	49	12	2.45833	0.0981	5.2e-05	9311_Chr05_1217	AK059562		gi_8956105	IPR001344	Chlorophyll A-B binding protein
ATTGCGGAAT	35	166	41	2.45122	0.0463	0	9311_Chr03_3682	AK100404	Os.59408	gi_88840987	IPR001085	Glycine hydroxymethyltransferase
CTGGGGTTCT	43	266	64	2.41406	0.0113	0	9311_Chr11_0836	AK061295		gi_87030573	IPR001344	Chlorophyll A-B binding protein
CTCCGTTTCC	17	74	19	2.39474	0.0774	2e-06	9311_Chr04_1625	AK069194	Os.5495	gi_88486292	NA
TTGCTTGGGA	27	159	39	2.38462	0.028	0	9311_Chr04_1685	AK071685	Os.28203		IPR000173	Glyceraldehyde 3-phosphate dehydrogenase
TCGATGTTGT	53	85	29	2.37931	0.00478	1.2e-05	9311_Chr01_3140	AK063826		gi_88290846	IPR008570	Eukaryotic protein of unknown function DUF852
CATTTTCACT	19	0	4	2.375	0.00462	0.0849	9311_Chr04_2123	AK071791	Os.47938	gi_86899640	IPR011009	Protein kinase-like
GGGAATTATA	14	104	25	2.36	0.0301	0	9311_Chr08_2673	AK070842	Os.10609	gi_2800021	IPR002016	Haem peroxidase, plant/fungal/bacterial
TGCATACAGC	20	13	7	2.35714	0.0119	0.0627	9311_Chr07_2580	AK068130	Os.7907	gi_11442973	IPR012061	Glutamate synthase, large subunit region 3, putative
ACGATTGGTG	62	247	66	2.34091	0.0411	0	9311_Chr03_3860	AK058858		gi_88211526	NA	NA
AACGTAGTGT	23	47	15	2.33333	0.0416	0.000365	9311_Chr09_2090	AK066166	Os.6765	gi_86859637	IPR001395	Aldo/keto reductase
TAATTACCTT	12	2	3	2.33333	0.0231	0.175	9311_Chr05_3064	AK071721	Os.21108	gi_86825800	IPR004993	GH3 auxin-responsive promoter
TTCCCCCATT	10	4	3	2.33333	0.0367	0.142	9311_Chr03_1401	AK058710	Os.10761	gi_86528439	IPR004853	Protein of unknown function DUF250
CTCTGTTCTT	17	57	16	2.3125	0.0817	4.5e-05	9311_Chr01_1468	AK065588	Os.3663	gi_86851934	IPR011009	Protein kinase-like
ACTTTAATCA	1	17	4	2.25	0.124	0.0106	9311_Chr06_1108	AK101337	Os.10311	gi_29687391	IPR007736	Caleosin related
TATCATTACA	1	17	4	2.25	0.124	0.0106	9311_Chr10_2185	AK099409	Os.62649	gi_38474822	IPR001993	Mitochondrial substrate carrier
ATAATGATAA	0	13	3	2.16667	0.124	0.0182	9311_Chr07_1584			gi_86523314	IPR003111	Peptidase S16, lon N-terminal
ATTTCGAGCG	7	49	13	2.15385	0.0598	0.000109	9311_Chr01_3542	AK061237	Os.12535	gi_86414684	IPR006384	HAD-superfamily subfamily IB hydrolase, hypothetical 1
CAAGGATTGA	53	191	57	2.14035	0.044	0	9311_Chr07_0283	AK065248			IPR002683	Photosystem II oxygen evolving complex protein PsbP
CCTCTGATAC	17	0	4	2.125	0.00746	0.0849	9311_Chr07_1690		Os.24707	gi_66923316	IPR000195	RabGAP/TBC
TATAAGTCTG	0	17	4	2.125	0.0616	0.0106	9311_Chr05_3013			gi_88504223	IPR009057	Homeodomain-like
GATGGCATCGb	93	419	121	2.1157	0.00419	0	9311_Chr02_0722				IPR001128	CytoChrome P450
GATGGCATCGb	93	419	121	2.1157	0.00419	0	9311_Chr11_0297				NA	NA
CATCTTATAT	23	53	18	2.11111	0.0587	0.000248	9311_Chr12_0590			gi_33381403	IPR008796	Photosystem I reaction centre subunit N
TGTGTACGTGb	66	291	85	2.1	0.0181	0	9311_Chr08_0157	AK060602	Os.62181	gi_86532489	IPR009388	Photosystem II protein PsbY
TGTGTACGTGb	66	291	85	2.1	0.0181	0	9311_Chr09_2114	AK064211	Os.12966	gi_86525270	IPR005123	2OG-Fe(II) oxygenase
CATATGTTGA	3	34	9	2.05556	0.0535	0.00075	9311_Chr06_3154	AK099961	Os.53776	gi_89162620	IPR007853	DNL zinc finger
TTCTTGCTCT	17	32	12	2.04167	0.0622	0.00426	9311_Chr01_3267			gi_89170782	IPR002583	Ribosomal protein S20
CAGTACTACT	19	34	13	2.03846	0.0614	0.00428	9311_Chr11_0058	AK058896			IPR000528	Plant lipid transfer protein/Par allergen
TTATGAAACTb	20	94	28	2.03571	0.0463	1e-06	9311_Chr11_0268			gi_8954511	IPR000626	Ubiquitin
TTATGAAACTb	20	94	28	2.03571	0.0463	1e-06	9311_Chr12_0310			gi_89170736	IPR000626	Ubiquitin
TGGTTTTATC	29	32	15	2.03333	0.0151	0.00998	9311_Chr02_3400		Os.7909	gi_88246321	IPR008147	Glutamine synthetase, beta-Grasp
GGGGATTGTG	201	676	216	2.03009	0.0198	0	9311_Chr01_3904	AK060438			IPR009806	Photosystem II protein PsbW, class 2
ATCCATATCA	10	70	20	2	0.0265	1.2e-05	9311_Chr07_1882	AK071634	Os.2248		IPR005805	Rieske iron-sulfur protein
GCTCTTTCTG	14	2	4	2	0.0185	0.138	9311_Chr03_3808	AK098880	Os.5016	gi_86433480	IPR001732	UDP-glucose/GDP-mannose dehydrogenase
ACGGAGTCCG	26	2	7	2	0.00222	0.0729	9311_Chr03_0335	AK068968	Os.10339		IPR001554	Glycoside hydrolase, family 14
AGTTCTGGAT	1	11	3	2	0.187	0.0336	9311_Chr05_0301			gi_33687903	IPR000612	Protein of unknown function UPF0057
TCTCTGCACG	9	15	6	2	0.105	0.0307	9311_Chr02_2878	AK099767	Os.14058	gi_15852005	IPR001359	Synapsin
TTTCTGTCTA	3	21	6	2	0.116	0.00629	9311_Chr03_1476	AK106050	Os.12546		IPR004911	Gamma interferon inducible lysosomal thiol reductase GILT
AAATGGTTTA	22	49	18	1.97222	0.0666	0.000675	9311_Chr02_3478	AK061968	Os.10275	gi_86508175	IPR011774	Geranylgeranyl reductase, plants and cyanobacteria
CGTGTCTGTT	4	43	12	1.95833	0.0391	0.000302	9311_Chr03_1159	AK102392	Os.12699	gi_88903539	IPR001272	Phosphoenolpyruvate carboxykinase (ATP)
GAGCTCGTCG	32	77	28	1.94643	0.0572	4.9e-05	9311_Chr02_3372	AK058271		gi_29676226	NA
GTCTCGATCT	50	187	61	1.94262	0.0316	0	9311_Chr08_1868	AK103921	Os.62137	gi_88987175	IPR001344	Chlorophyll A-B binding protein
GTGGTGATTT	152	508	171	1.92982	0.0188	0	9311_Chr07_1897	AK058293			IPR001344	Chlorophyll A-B binding protein
GTTGTTGTCG	6	17	6	1.91667	0.138	0.0188	9311_Chr02_1928	AK065386	Os.28039	gi_88907633	IPR001810	Cyclin-like F-box
TAATATGATG	129	457	153	1.91503	0.0144	0	9311_Chr12_0923			gi_29614740	IPR000894	Ribulose bisphosphate carboxylase, small chain
ACACTACAGT	0	15	4	1.875	0.0616	0.0189	9311_Chr03_3625	AK108483	Os.16838	gi_18386859	NA
AAGGGGGCCA	0	11	3	1.83333	0.124	0.0336	9311_Chr06_3185	AK068898			IPR000910	HMG1/2 (high mobility group) box
GCCTGTTCGT	0	11	3	1.83333	0.124	0.0336	9311_Chr02_3173	AK099580	Os.28290	gi_86519470	IPR004294	Retinal pigment epithelial membrane protein
GAAAAAAAAA	24	34	16	1.8125	0.042	0.00961	9311_Chr04_2050			gi_18388408	IPR010658	Nodulin-like
CGCTCTATCCb	13	23	10	1.8	0.0892	0.017	9311_Chr01_3473			gi_86517862	IPR003437	Glycine cleavage system P-protein
CGCTCTATCCb	13	23	10	1.8	0.0892	0.017	9311_Chr06_2395			gi_88974398	IPR003437	Glycine cleavage system P-protein
TACATAGACA	3	40	12	1.79167	0.0212	0.000529	9311_Chr03_0009	AK068177	Os.5412	gi_86491864	NA
TGATACTACC	12	70	23	1.78261	0.0208	4.2e-05	9311_Chr03_0555	AK066306	Os.12622	gi_86524737	IPR000056	Ribulose-phosphate 3-epimerase
TTCTTCAGTT	19	38	16	1.78125	0.076	0.00422	9311_Chr09_1978			gi_13807748	NA
TTAGCCATCT	30	2	9	1.77778	0.00124	0.0504	9311_Chr08_1877			gi_89196872	IPR008195	Ribosomal protein L34e
AACTTTGGTC	10	32	12	1.75	0.0981	0.00426	9311_Chr11_0281			gi_88998167	IPR000583	Glutamine amidotransferase, class-II
ATGCGTATGT	76	170	71	1.73239	0.0377	0	9311_Chr03_1827	AK105813		gi_29684989	IPR009518	Photosystem II protein PsbX
CCATCAGTGA	32	47	23	1.71739	0.0425	0.00546	9311_Chr02_2574		Os.3397	gi_86538460	IPR000315	Zn-finger, B-box
TTCTTGTTTG	30	49	23	1.71739	0.0489	0.00377	9311_Chr04_0532		Os.10097	gi_87034624	IPR006121	Heavy metal transport/detoxification protein
CTGTACGTAC	33	66	29	1.7069	0.0561	0.000722	9311_Chr09_2055			gi_66916111	IPR006662	Thioredoxin-related
TATGTGTTTTb	85	0	25	1.7	0	5.6e-05	9311_Chr05_1095				NA
TATGTGTTTTb	85	0	25	1.7	0	5.6e-05	9311_Chr09_1137				IPR001638	Bacterial extracellular solute-binding protein, family 3
TGTGCTGGTT	40	21	18	1.69444	0.00287	0.0621	9311_Chr05_0228	AK065180	Os.3373	gi_88967383	IPR004827	Basic-leucine zipper (bZIP) transcription factor
TCTCAGCAAT	26	4	9	1.66667	0.0044	0.0821	9311_Chr05_0553			gi_86854370	NA
TGGTTTTCAT	10	0	3	1.66667	0.0367	0.143	9311_Chr12_0777		Os.134	gi_27578218	IPR006259	Adenylate kinase, subfamily
GCATCAGCTA	4	26	9	1.66667	0.0808	0.0068	9311_Chr02_1211				NA
TTATTATCTT	7	36	13	1.65385	0.0598	0.00267	9311_Chr09_1080	AK099513		gi_88503696	IPR000626	Ubiquitin
TGCAGTAACA	52	251	93	1.62903	0.00064	0	9311_Chr06_1155	AK105959			NA
CTCCCGTGAT	27	21	15	1.6	0.02	0.0505	9311_Chr07_0059		Os.57543	gi_86538184	IPR002100	Transcription factor, MADS-box
ATTTGCTCCT	19	13	10	1.6	0.0389	0.0819	9311_Chr02_0697			gi_88841735	IPR004131	Inorganic H+ pyrophosphatase
TACGTATTAA	7	66	23	1.58696	0.00451	0.000113	9311_Chr01_2596	AK071353	Os.53207	gi_86601442	IPR009500	Protein of unknown function DUF1118
TTAACTTCGT	35	6	13	1.57692	0.00252	0.0547	9311_Chr01_3541			gi_88480327	IPR006138	NADH dehydrogenase (ubiquinone), 20 kDa subunit
GACGTCGTCTb	23	49	23	1.56522	0.0704	0.00377	9311_Chr03_0153	AK058741		gi_88222592	NA
GACGTCGTCTb	23	49	23	1.56522	0.0704	0.00377	9311_Chr04_2602	AK059019		gi_9865091	NA
GACGTCGTCTb	23	49	23	1.56522	0.0704	0.00377	9311_Chr09_1162	AK058686		gi_86530358	NA
GACGTCGTCTb	23	49	23	1.56522	0.0704	0.00377	9311_Chr10_1933	AK059098		gi_88987780	NA
AAGGTCTTGT	24	94	38	1.55263	0.0226	3.8e-05	9311_Chr06_0248	AK067452	Os.609		IPR012058	Transketolase N-terminal region
ATCGGAAACG	4	36	13	1.53846	0.0259	0.00267	9311_Chr04_1569	AK067009	Os.14145	gi_88229731	IPR001433	Oxidoreductase FAD/NAD(P)-binding
CGAAATCGAT	42	121	53	1.53774	0.0325	2e-06	9311_Chr07_0583	AK059196			IPR005746	Thioredoxin
AAGCGGCCGCb	2706	3239	1942	1.53064	0	0	9311_Chr01_2435		Os.66896		IPR002597	Herpesvirus major envelope glycoprotein
AAGCGGCCGCb	2706	3239	1942	1.53064	0	0	9311_Chr08_0348		Os.68961		IPR001128	CytoChrome P450
GATATATGGA	13	91	34	1.52941	0.00297	2e-06	9311_Chr12_1000	AK059750			IPR003757	Photosystem I reaction centre, subunit XI PsaL
GCTTGGTGCA	24	104	42	1.52381	0.0115	1.7e-05	9311_Chr07_2422	AK069157	Os.2914	gi_86259760	IPR003594	ATP-binding region, ATPase-like
TATGCAATTT	30	0	10	1.5	0.00246	0.0105	9311_Chr02_2383			gi_8856782	IPR006461	Uncharacterized Cys-rich domain
TGTATCCTCT	4	32	12	1.5	0.0391	0.00426	9311_Chr12_2165	AK066766	Os.10598		IPR004294	Retinal pigment epithelial membrane protein
TGTACTAATG	17	4	7	1.5	0.025	0.104	9311_Chr07_2602			gi_87033848	NA
GCGTCTTCTT	42	11	18	1.47222	0.00204	0.0532	9311_Chr01_1078			gi_88972974	IPR004696	Tpt phosphate/phosphoenolpyruvate translocator
TAACGGTTGT	27	17	15	1.46667	0.02	0.0721	9311_Chr01_3926			gi_11118197	NA
CTACTTGCTC	27	113	48	1.45833	0.00771	1.8e-05	9311_Chr12_0593				IPR001310	Histidine triad (HIT) protein
GTCGTTGTCG	39	19	20	1.45	0.00886	0.0678	9311_Chr06_0233		Os.19800	gi_88215854	IPR002985	Arginine decarboxylase
GCAAGTGCTT	55	113	58	1.44828	0.0435	0.000231	9311_Chr11_0281	AK071762			IPR000583	Glutamine amidotransferase, class-II
GCCCAGCTGC	0	26	9	1.44444	0.00753	0.0068	9311_Chr06_2932	AK070430	Os.53014	gi_88212520	IPR002048	Calcium-binding EF-hand
TTTTTGAGTT	26	0	9	1.44444	0.0044	0.0177	9311_Chr12_1560				IPR006016	UspA
TAATATTCTA	22	21	15	1.43333	0.0508	0.0147	9311_Chr01_5313	AK069516	Os.11921	gi_29682635	IPR008598	Drought induced 19
TGTAAAACTT	20	0	7	1.42857	0.0119	0.0298	9311_Chr06_0337	AK100191	Os.5708	gi_88462694	IPR011050	Pectin lyase-like
ATACTTGCCG	23	57	28	1.42857	0.0582	0.00238	9311_Chr10_2112		Os.8003	gi_88213659	IPR002569	Methionine sulfoxide reductase A
TAAATTTGTT	42	15	20	1.425	0.005	0.0582	9311_Chr04_1248	AK072320	Os.53371	gi_86508252	IPR002079	Gag polyprotein, inner coat protein p12
TTTACTGTAG	0	17	6	1.41667	0.0306	0.0188	9311_Chr04_1869	AK064801	Os.9958	gi_86530617	IPR002569	Methionine sulfoxide reductase A
GATTGATTGAb	4	13	6	1.41667	0.137	0.0481	9311_Chr06_3192	AK070716	Os.7931		IPR002060	Squalene/phytoene synthase
GATTGATTGAb	4	13	6	1.41667	0.137	0.0481	9311_Chr09_1046	AK058840	Os.50830	gi_88213252	IPR006456	ZF-HD homeobox protein Cys/His-rich dimerisation region
CGCTACATTT	33	9	15	1.4	0.00596	0.0601	9311_Chr10_1993	AK068549	Os.19752	gi_38477927	IPR005979	Light-dependent protochlorophyllide reductase
TTTGATGCTT	22	34	20	1.4	0.0732	0.0223	9311_Chr04_2259	AK106182		gi_86479426	IPR005518	Remorin, N-terminal region
TTTTCAGTTT	9	19	10	1.4	0.105	0.0368	9311_Chr02_1746	AK072588	Os.70772	gi_88250795	NA
GAAATATGGA	22	47	25	1.38	0.0653	0.00743	9311_Chr06_1895	AK105345	Os.10743		NA
TTTGCCTGTG	33	0	12	1.375	0.00206	0.00622	9311_Chr07_0055			gi_86878593	IPR008973	C2 calcium/lipid-binding region, CaLB
TTGATATTGTb	50	234	104	1.36538	6.2e-05	0	9311_Chr05_0523	AK103197	Os.54301		NA
TTGATATTGTb	50	234	104	1.36538	6.2e-05	0	9311_Chr07_1806	AK069170	Os.76063	gi_18385414	IPR008797	Photosystem II oxygen evolving complex protein PsbQ
CGTTCTTGAG	112	266	139	1.35971	0.0117	0	9311_Chr08_0038	AK061654			IPR010241	Ferredoxin [2Fe-2S], plant
GGCGAACCTG	27	0	10	1.35	0.00538	0.0105	9311_Chr06_0364	AK062734		gi_86418208	IPR004265	Plant disease resistance response protein
GGTAAGCCGG	27	0	10	1.35	0.00538	0.0105	9311_Chr09_0407			gi_27548339	NA
TACAAGTTTT	35	0	13	1.34615	0.00252	0.00369	9311_Chr10_1422	AK072259	Os.3206	gi_88231855	IPR005150	Cellulose synthase
GGAAAACACG	7	36	16	1.34375	0.0321	0.00644	9311_Chr09_0220	AK099860	Os.5370		IPR004209	Ferredoxin thioredoxin reductase, beta chain
GCAAGTTTCT	22	21	16	1.34375	0.0596	0.0198	9311_Chr11_1517			gi_86599734	IPR004039	Rubredoxin-type Fe(Cys)4 protein
GTAGCAGCAG	23	162	69	1.34058	1.6e-05	0	9311_Chr07_2508	AK107302	Os.31460	gi_86603661	IPR006186	Serine/threonine-specific protein phosphatase and bis(5-nucleosyl)-tetraphosphatase
GAGAGAGGGA	35	106	53	1.33019	0.0144	0.000179	9311_Chr01_2088			gi_86256414	IPR002628	Photosystem II manganese-stabilizing protein PsbO
CCTTGTTGAT	70	257	123	1.32927	0.000264	0	9311_Chr07_2027	AK070051	Os.37713		IPR001344	Chlorophyll A-B binding protein
TTCGGCTTCT	98	408	191	1.32461	0	0	9311_Chr07_1917		Os.59399	gi_88982701	IPR001344	Chlorophyll A-B binding protein
TGGTATGCTTb	81	96	67	1.3209	0.0262	0.00823	9311_Chr01_0387			gi_88975858	IPR000347	Plant metallothionein, family 15
TGGTATGCTTb	81	96	67	1.3209	0.0262	0.00823	9311_Chr01_0393			gi_88261687	IPR000347	Plant metallothionein, family 15
AATGCAATAA	22	9	12	1.29167	0.0309	0.0845	9311_Chr05_0253	AK069689	Os.5660	gi_88253079	IPR000873	AMP-dependent synthetase and ligase
TGTGATATTC	10	36	18	1.27778	0.0467	0.00923	9311_Chr08_2787	AK066884	Os.52402	gi_88985382	IPR010369	Protein of unknown function DUF966
AAAAAAAAAAb	112	170	111	1.27027	0.0292	0.00213	9311_Chr02_2528		Os.14650	gi_15853985	NA
AAAAAAAAAAb	112	170	111	1.27027	0.0292	0.00213	9311_Chr03_0669		Os.15759		IPR007220	Origin recognition complex subunit 2
AGCAGTTTTGb	24	9	13	1.26923	0.0248	0.0724	9311_Chr03_0947	AK072571	Os.40020	gi_86495289	IPR000232	Heat shock factor (HSF)-type, DNA-binding
AGCAGTTTTGb	24	9	13	1.26923	0.0248	0.0724	9311_Chr08_0253	AK072535	Os.13900		IPR006654	Tryptophan synthase, beta chain
TTATGGCTTG	29	9	15	1.26667	0.0151	0.0601	9311_Chr07_0746		Os.18257	gi_88235839	IPR008811	Raffinose synthase
TAATAAGCTT	30	0	12	1.25	0.00442	0.00622	9311_Chr09_1713	AK065222	Os.20697		IPR000504	RNA-binding region RNP-1 (RNA recognition motif)
TTTTCCTTTT	55	0	22	1.25	0.000412	0.00016	9311_Chr04_2330	AK064289	Os.49457	gi_88513366	IPR004755	Cationic amino acid transport permease
GGGCAATGCG	6	19	10	1.25	0.0794	0.0368	9311_Chr01_4518			gi_58695935	IPR004000	Actin/actin-like
TATGTATGTA	33	242	112	1.22768	0	0	9311_Chr03_2721	AK066762		gi_8859379	IPR001344	Chlorophyll A-B binding protein
CTAATGACTT	22	0	9	1.22222	0.0139	0.0177	9311_Chr01_1046		Os.43374	gi_88258939	NA
CCAAGGGTAG	37	9	19	1.21053	0.00817	0.0298	9311_Chr02_2500				IPR002182	NB-ARC
CTGGAACTCT	49	26	31	1.20968	0.0129	0.0511	9311_Chr05_0145	AK068289	Os.37849	gi_86541830	IPR001359	Synapsin
TTTATTCCTT	53	0	22	1.20455	0.000587	0.00016	9311_Chr02_3851			gi_88209052	IPR009000	Translation factor
TGACATTTCT	17	36	22	1.20455	0.0638	0.021	9311_Chr12_2003			gi_88996517	IPR001806	Ras GTPase
GTTGTGTTGT	24	36	25	1.2	0.0683	0.0304	9311_Chr04_2970	AK102389	Os.4415		IPR000626	Ubiquitin
CAGTATGCTG	19	36	23	1.19565	0.0622	0.0256	9311_Chr05_3062	AK062575	Os.12128	gi_88976909	IPR001993	Mitochondrial substrate carrier
AAGAGGCTGA	42	0	18	1.16667	0.00204	0.000769	9311_Chr03_2154		Os.75562	gi_66914105	IPR000073	Alpha/beta hydrolase fold
TTTGCAATAC	7	21	12	1.16667	0.0774	0.034	9311_Chr05_2537	AK069076	Os.27201	gi_88962442	IPR002100	Transcription factor, MADS-box
TAGGGACATT	16	49	28	1.16071	0.0242	0.00931	9311_Chr03_0757	AK070417	Os.12703	gi_8857532	IPR005828	General substrate transporter
CCAAATTATT	49	2	22	1.15909	0.00162	0.00104	9311_Chr05_1274	AK103134	Os.11624	gi_12622161	IPR001993	Mitochondrial substrate carrier
GATTAATCGT	23	0	10	1.15	0.0157	0.0105	9311_Chr01_1467	AK070443	Os.3655	gi_88974787	IPR001359	Synapsin
AGTCAAATGT	66	21	38	1.14474	0.00339	0.0162	9311_Chr01_4118	AK070798	Os.10369	gi_88323641	IPR000483	Cysteine-rich flanking region, C-terminal
AATGTGTGTG	16	0	7	1.14286	0.035	0.0298	9311_Chr07_1683	AK063026		gi_89183126	NA
CCCTATCTTT	66	4	31	1.12903	0.00053	0.000292	9311_Chr03_2392		Os.59500		NA
ATGCGTGCCT	59	6	29	1.12069	0.00158	0.0014	9311_Chr07_0737	AK062943		gi_89167277	IPR000630	Ribosomal protein S8
TTGAAGCTTT	63	13	34	1.11765	0.00211	0.00529	9311_Chr03_1840	AK073724			IPR001931	Ribosomal protein S21e
GCTAGATACA	30	21	23	1.1087	0.0489	0.063	9311_Chr03_2170	AK063199		gi_88981793	IPR000164	Histone H3
TGTGAAGTTC	60	2	28	1.10714	0.000765	0.000161	9311_Chr03_3669	AK070408	Os.59414		IPR001701	Glycoside hydrolase, family 9
TGATTGTTGA	4	38	19	1.10526	0.004	0.00885	9311_Chr02_0712				IPR001128	CytoChrome P450
GTTATTGTTG	35	9	20	1.1	0.019	0.0227	9311_Chr01_4414	AK108582	Os.30620	gi_86500009	IPR001005	Myb, DNA-binding
CTTGTTTGAAb	27	17	20	1.1	0.0497	0.0652	9311_Chr05_0884			gi_86895324	IPR003866	Isoflavone reductase
TTGGAACCTT	26	9	16	1.09375	0.0341	0.0486	9311_Chr05_0185	AK105314	Os.54486		IPR002110	Ankyrin
GAGGAATGGA	30	132	76	1.06579	4.6e-05	0.000404	9311_Chr03_3931	AK060493		gi_89193802	IPR003666	Photosystem I reaction center protein PsaF, subunit III
GGTTGGCCAT	19	2	10	1.05	0.0389	0.0342	9311_Chr05_0661	AK106112	Os.7187	gi_88957618	IPR010028	Plant acid phosphatase
CTGGTATGCT	39	0	19	1.02632	0.00609	0.000456	9311_Chr02_2944	AK069605		gi_86841054	IPR002108	Actin-binding, cofilin/tropomyosin type
CATAGTTGGT	0	6	0	0	.	0.0275	9311_Chr06_1448	AK062356		gi_88240282	NA	NA
TGTGGTTTGTb	0	6	0	0	.	0.0275	9311_Chr01_1069	AK067076	Os.1224	gi_88975153	IPR001544	Aminotransferase, class IV
TGTGGTTTGTb	0	6	0	0	.	1.03	9311_Chr03_1475	AK067856	Os.7261		IPR000982	Viral matrix protein
TTTTGTTAGGb	0	6	0	0	.	0.0275	9311_Chr10_1266			gi_86485811	IPR004738	Phosphate permease
TTTTGTTAGGb	0	6	0	0	.	1.03	9311_Chr10_1265			gi_88983016	NA	NA
ACATTGTATG	7	0	0	0	0.0163	.	9311_Chr03_0118	AK065394	Os.7371	gi_9865094	IPR008509	Protein of unknown function DUF791
ATGTTGATTC	0	9	0	0	.	0.0112	9311_Chr04_2293	AK058778	Os.7994	gi_88834125	IPR004540	Translation elongation factor G
ATGATGATTT	0	9	0	0	.	0.0112	9311_Chr04_0350				NA	NA
CAGATTATGT	0	11	0	0	.	0.00455	9311_Chr08_0025			gi_88992840	IPR000007	Tubby
CTCTTGGGTC	0	11	0	0	.	0.00455	9311_Chr03_2831	AK059397	Os.59436		IPR002812	3-Dehydroquinate synthase
TCTATGATCT	0	11	0	0	.	0.00455	9311_Chr01_0063	AK065885	Os.23550	gi_88291383	IPR001279	Beta-lactamase-like
CATATAGAAA	0	13	0	0	.	0.00185	9311_Chr05_0920	AK110824	Os.22579	gi_88221707	IPR000092	Polyprenyl synthetase
GATTTTATTT	0	13	0	0	.	0.00185	9311_Chr07_2056	AK059423	Os.6931		IPR005828	General substrate transporter
GGAGGTAAAGb	0	13	0	0	.	0.00185	9311_Chr08_2055			gi_88198708	IPR008333	Oxidoreductase FAD-binding region
GGAGGTAAAGb	0	13	0	0	.	0.00185	9311_Chr08_2059			gi_86513764	IPR001433	Oxidoreductase FAD/NAD(P)-binding
TACAATATCA	0	13	0	0	.	0.00185	9311_Chr03_4151	AK070959		gi_88664121	IPR011009	Protein kinase-like
TAGTGATAAG	0	13	0	0	.	0.00185	9311_Chr04_3185	AK066638	Os.7665	gi_88559212	IPR002921	Lipase, class 3
TATGCTCATC	0	15	0	0	.	0.000754	9311_Chr07_0299	AK067910	Os.11674	gi_86866368	IPR001395	Aldo/keto reductase
TAATAATATA	0	15	0	0	.	0.000754	9311_Chr01_0560	AK067202	Os.15606	gi_86882417	IPR006016	UspA
GTTGGTGTAT	0	17	0	0	.	0.000307	9311_Chr09_1189	AK063180	Os.17536	gi_89170519	NA
TGTACTCTGG	0	17	0	0	.	0.000307	9311_Chr06_1759	AK063797		gi_86829369	NA
GAGACTTGAC	0	17	0	0	.	0.000307	9311_Chr10_1577				IPR005630	Terpene synthase, metal-binding
TGTTTGCTTT	9	9	0	0	0.00822	0.0112	9311_Chr08_0171	AK067159	Os.77897		IPR002554	Protein phosphatase 2A, regulatory B subunit, B56
AAACCGAGGT	0	19	0	0	.	0.000125	9311_Chr03_0978	AK059414	Os.11909		NA
GTATTTTGGA	0	19	0	0	.	0.000125	9311_Chr09_1118			gi_89194714	IPR000620	Protein of unknown function DUF6
TAGTCATCCC	0	19	0	0	.	0.000125	9311_Chr09_0164		Os.3399		IPR010402	CCT
AACAATCACT	4	47	0	#DIV/0!	0.0643	0	9311_Chr12_2085	AK073290	Os.10025	gi_3761267	IPR002060	Squalene/phytoene synthase
CTAGTAGAAT	3	45	0	#DIV/0!	0.128	0	9311_Chr03_0136	AK070213	Os.6448	gi_88843909	IPR008733	Peroxisomal biogenesis factor 11
GATAAAAAAA	1	43	0	#DIV/0!	0.254	0	9311_Chr08_0531	AK107028	Os.20077	gi_86544870	IPR011616	bZIP transcription factor, bZIP_1
TACGTATGTA	1	38	0	#DIV/0!	0.254	0	9311_Chr06_0880		Os.49837		IPR002100	Transcription factor, MADS-box
TAGTTAATTT	1	28	0	#DIV/0!	0.254	3e-06	9311_Chr08_0959	AK109938	Os.16422		IPR010402	CCT
GTTAGCAAAA	3	23	0	#DIV/0!	0.128	2.1e-05	9311_Chr01_4844	AK101264		gi_88831594	IPR001393	Calsequestrin
TAAGTCACGT	3	21	0	#DIV/0!	0.128	1e-06	9311_Chr08_1851	AK106170	Os.75743	gi_88845636	IPR003769	ATP-dependent Clp protease adaptor protein ClpS
ATACAGTACC	1	21	0	#DIV/0!	0.254	5.1e-05	9311_Chr01_4490	AK100818	Os.37904		NA
GTCACACCCC	1	21	0	#DIV/0!	0.254	1e-06	9311_Chr03_0432	AK109525	Os.56167	gi_86433251	IPR001212	Somatomedin B
TGCATTTTTA	3	19	0	#DIV/0!	0.128	0.000125	9311_Chr09_0337			gi_89164439	IPR001128	CytoChrome P450
TGTACGATTG	1	21	0	#DIV/0!	0.254	1e-06	9311_Chr09_2103	AK071860		gi_86538687	IPR006351	3-amino-5-hydroxybenoic acid synthesis related
AAGTTGATTA	1	19	0	#DIV/0!	0.254	0.000125	9311_Chr03_3441	AK073831	Os.27346	gi_89173424	IPR001715	Calponin-like actin-binding
AGCAATGGAC	3	15	0	#DIV/0!	0.128	0.000754	9311_Chr01_4272		Os.19035		IPR000825	SufBD
GTATTAATAT	1	15	0	#DIV/0!	0.254	0.000754	9311_Chr08_0121	AK099560			NA
TACGTGTGCG	0	159	0	#DIV/0!	.	0	9311_Chr02_1949	AK107706	Os.55235	gi_86529363	IPR005326	Plectin/S10, N-terminal
GATCCGATCC	1	13	0	#DIV/0!	0.254	0.00185	9311_Chr03_3845	AK072942		gi_88261560	IPR007087	Zn-finger, C2H2 type
CTGATGTGCT	1	11	0	#DIV/0!	0.254	0.00455	9311_Chr01_4913	AK066552	Os.17449		IPR004776	Auxin Efflux Carrier
GTCCCAGCTT	1	11	0	#DIV/0!	0.254	0.00455	9311_Chr01_3015			gi_4715141	IPR001765	Carbonic anhydrase, prokaryotic and plant
TTAGTTTGCT	6	4	0	#DIV/0!	0.0324	0.0675	9311_Chr09_1581	AK060116	Os.8570		NA
TCACACATTT	0	98	0	#DIV/0!	.	0	9311_Chr01_4230			gi_88663812	NA	NA
TAATAATGCA	0	94	0	#DIV/0!	.	0	9311_Chr04_0445	AK060268		gi_88994776	NA	NA
TTCGGTTGTT	3	6	0	#DIV/0!	0.128	0.0275	9311_Chr04_1050		Os.51439	gi_88204444	IPR002328	Zinc-containing alcohol dehydrogenase
TCAGATATCT	1	6	0	#DIV/0!	0.254	0.0275	9311_Chr09_1113	AK065366	Os.6961	gi_86536578	IPR000301	CD9/CD37/CD63 antigen
ATCCGTCTTA	0	64	0	#DIV/0!	.	0	9311_Chr09_1380	AK099489		gi_86415536	IPR010987	Glutathione S-transferase, C-terminal-like
TTATGTCCTT	7	55	0	#DIV/0!	0.0163	0	9311_Chr10_0062		Os.3985	gi_88995454	IPR001395	Aldo/keto reductase
GACAGCCAGA	6	38	0	#DIV/0!	0.0324	0	9311_Chr01_2968	AK062051			IPR002150	Ribosomal protein L31
TATTTGGCTG	0	43	0	#DIV/0!	.	0	9311_Chr03_4436				IPR008854	Thiopurine S-methyltransferase
TTGAAGTATG	7	34	0	#DIV/0!	0.0163	0	9311_Chr08_1896			gi_88509339	IPR002086	Aldehyde dehydrogenase
AGGAAAGTGC	0	32	0	#DIV/0!	.	1e-06	9311_Chr02_0337			gi_86858635	IPR002225	3-beta hydroxysteroid dehydrogenase/isomerase
GTATATATGA	0	32	0	#DIV/0!	.	1e-06	9311_Chr07_0291			gi_88998148	NA
AAAAAATACA	0	32	0	#DIV/0!	.	1e-06	9311_Chr09_0135				IPR001087	Lipolytic enzyme, G-D-S-L
ACTGTTATTA	0	28	0	#DIV/0!	.	3e-06	9311_Chr06_0119	AK058833		gi_88523829	IPR000582	Acyl-coA-binding protein, ACBP
ACTGTTATTA	0	28	0	#DIV/0!	.	3e-06	9311_Chr01_0699	AK071329	Os.9853	gi_88975214	IPR000906	ZU5
TATTACTAGA	0	26	0	#DIV/0!	.	8e-06	9311_Chr12_0055			gi_86833430	IPR011009	Protein kinase-like
AAACTGAATT	0	26	0	#DIV/0!	.	8e-06	9311_Chr06_0365			gi_88503995	IPR001664	Intermediate filament protein
TACTATATAT	0	26	0	#DIV/0!	.	8e-06	9311_Chr02_4071			gi_88502196	IPR005989	Sucrose/H+ symporter
ATCCTTCTGG	0	23	0	#DIV/0!	.	2.1e-05	9311_Chr07_2564		Os.5160		IPR010757	Protein of unknown function DUF1334
TGAGTACTAT	0	23	0	#DIV/0!	.	2.1e-05	9311_Chr01_5085		Os.50470		IPR006094	FAD linked oxidase, N-terminal
CAAACTTAAG	0	21	0	#DIV/0!	.	1e-06	9311_Chr03_0914	AK069202	Os.11851	gi_86878545	IPR005828	General substrate transporter
CACTGATGAT	0	21	0	#DIV/0!	.	5.1e-05	9311_Chr01_0659	AK110852	Os.28952	gi_88222609	IPR001128	CytoChrome P450
a P, N, and L stand for Pa64s, 9311, and LYP9, respectively. Ratios are calculated as ratio=L/[(P+N)/2] for up-regulated tags and [(P+N)/2]/L for down-regulated tags NA indicateds that gene annotation are not available. b Tag matches more than one predicted genes.
