# Supplementary material for: Differential gene expression in an elite hybrid rice cultivar (Oryza sativa, L) and its parental lines based on SAGE data
Source: BMC Plant Biol. 2007 Sep 19;7:49. doi: 10.1186/1471-2229-7-49 (PMC2077334; doi:10.1186/1471-2229-7-49)
Supplement: Additional file 3 — The details of differentially-expressed genes in leaf. We integrated expression information, function annotation, and tag-mapping information of leaf differentially-expressed genes in the excel tables. [file 1471-2229-7-49-S3.xls]

## Sheet: Sheet1
Additional file 3. Differentially expressed tags in leaves (P<0.05)
Tag	Copy No.			Ratioa	P-Value		Accession No.				IPR	Gene annotation
	Na	Pa	La		L vs. N	L vs.P	Predicted gene	Fl-cDNA	UniGene	EST
Up-Regulated Tags
(>1.0-fold)
CGGGTGCGCG	1	0	94	188	0	0	9311_Chr04_2002		Os.15917	gi_88228362	IPR002085	Zinc-containing alcohol dehydrogenase superfamily
GATTTGTATA	1	0	33	66	0.00578	2.7e-05	9311_Chr08_2156			gi_88211620	IPR003245	Plastocyanin-like
CTGGTGTGGA	1	0	22	44	0.043	0.000738	9311_Chr11_0681			gi_27546368	NA
TATCTTTGTC	1	0	19	38	0.0646	0.00169	9311_Chr09_1283	AK065039		gi_86871464	IPR005123	2OG-Fe(II) oxygenase
GGCGAACCTG	1	0	14	28	0.123	0.0089	9311_Chr06_0364	AK062734		gi_86418208	IPR004265	Plant disease resistance response protein
TCTGGTTCTT	2	2	52	26	0	1e-06	9311_Chr01_4043		Os.66166	gi_58591060	IPR006186	Serine/threonine-specific protein phosphatase and bis(5-nucleosyl)-tetraphosphatase
CATCTTGTCT	1	4	61	24.4	1e-05	1e-06	9311_Chr01_0189	AK070467	Os.32459	gi_87018467	IPR000877	Proteinase inhibitor I12, Bowman-Birk
GAGAAATCTG	4	2	52	17.3333	2e-06	1e-06	9311_Chr03_3819		Os.58332		IPR011009	Protein kinase-like
CGATTCCACT	2	0	17	17	0.0115	0.00388	9311_Chr01_3803		Os.49634	gi_87028422	IPR001372	Dynein light chain, type 1
TCATTTCAGT	2	0	14	14	0.024	0.0089	9311_Chr06_1523	AK073531	Os.28214	gi_88835997	IPR000425	Major intrinsic protein
TATGATGTAC	1	2	17	11.3333	0.0922	0.0153	9311_Chr07_1967		Os.50219	gi_88246078	IPR005516	Remorin, C-terminal region
CGTCACTGGT	4	0	22	11	0.00728	0.000738	9311_Chr02_3498	AK066613	Os.11474		IPR001810	Cyclin-like F-box
GTTTCCTATG	4	6	52	10.4	2e-06	2.2e-05	9311_Chr06_2622	AK062869		gi_89169256	NA
ACCACCTCCGb	2	2	19	9.5	0.00535	0.00763	9311_Chr06_0019			gi_86885451	IPR009100	Acyl-CoA dehydrogenase, middle and N-terminal
ACCACCTCCGb	2	2	19	9.5	0.00535	0.00763	9311_Chr10_1913			gi_16578108	IPR005123	2OG-Fe(II) oxygenase
ATGGACAATG	4	2	28	9.33333	0.00179	0.000871	9311_Chr01_0468	AK072658	Os.1460	gi_89178577	IPR006461	Uncharacterized Cys-rich domain
CTCAGTTCAC	4	2	28	9.33333	0.00179	0.000871	9311_Chr01_5191	AK062671			IPR002048	Calcium-binding EF-hand
CGCGTTTCAT	4	0	17	8.5	0.0271	0.00388	9311_Chr09_1317	AK070458	Os.51063	gi_86523554	IPR011598	Helix-loop-helix DNA-binding
ATGGGGGCGG	4	0	17	8.5	0.0271	0.00388	9311_Chr05_2587	AK067043	Os.6662	gi_86822946	NA
TTAGTTTGCT	2	2	17	8.5	0.0115	0.0153	9311_Chr09_1581	AK060116	Os.8570		NA
ATCTGTTGCT	0	2	8	8	0.0404	0.106	9311_Chr06_1142			gi_87034240	IPR001986	EPSP synthase (3-phosphoshikimate 1-carboxyvinyltransferase)
GATCCGTCTC	13	0	47	7.23077	0.00129	0	9311_Chr07_1712	AK064916	Os.76053	gi_86522621	IPR002922	Thiamine biosynthesis Thi4 protein
CCCATTGTGTb	8	2	36	7.2	0.00154	9.2e-05	9311_Chr11_0227	AK103409			IPR002048	Calcium-binding EF-hand
CCCATTGTGTb	8	2	36	7.2	0.00154	9.2e-05	9311_Chr12_0279	AK059278			IPR002048	Calcium-binding EF-hand
ATTTAAGTTC	8	2	36	7.2	0.00154	9.2e-05	9311_Chr10_0905	AK061602			IPR010399	ZIM
TCGATCGCGG	4	0	14	7	0.0496	0.0089	9311_Chr01_4482	AK069860		gi_88208643	IPR010241	Ferredoxin [2Fe-2S], plant
TCTCAGCAAT	6	2	25	6.25	0.0086	0.00182	9311_Chr05_0553			gi_86854370	NA
CTAACTCTGG	11	6	52	6.11765	0.000187	2.2e-05	9311_Chr05_0238			gi_16575890	NA
AACTTTGGTC	6	0	17	5.66667	0.048	0.00388	9311_Chr11_0281			gi_88998167	IPR000583	Glutamine amidotransferase, class-II
CATCTCGGCT	8	2	28	5.6	0.00946	0.000871	9311_Chr06_3087	AK061313	Os.14276	gi_87031905	NA
ATCGATGATC	2	2	11	5.5	0.0489	0.0575	9311_Chr02_3615	AK107146	Os.54944	gi_86847087	IPR001471	Pathogenesis-related transcriptional factor and ERF
TGTACTGGCT	8	0	22	5.5	0.028	0.000738	9311_Chr10_0905			gi_86826816	IPR010399	ZIM
GAGCCACCAT	13	2	41	5.46667	0.00381	2e-05	9311_Chr09_1758	AK105599		gi_88205012	IPR001471	Pathogenesis-related transcriptional factor and ERF
TACGCTTGCT	17	4	55	5.2381	0.000894	3e-06	9311_Chr03_1646	AK070706		gi_88456795	IPR008889	VQ
TCGTCGAATT	17	11	66	4.71429	9.6e-05	9e-06	9311_Chr02_3356	AK058364		gi_22307007	IPR001356	Homeobox
TGCGCATCCA	23	9	75	4.6875	0.000138	0	9311_Chr05_2411	AK070301	Os.7715	gi_33692898	IPR005874	Eukaryotic translation initiation factor SUI1
ACGGAGTCCG	6	6	28	4.66667	0.00457	0.0072	9311_Chr03_0335	AK068968	Os.10339		IPR001554	Glycoside hydrolase, family 14
CGATGCGATG	11	0	25	4.54545	0.0404	0.000322	9311_Chr04_2152		Os.3388		IPR001005	Myb, DNA-binding
GTGATTGATT	40	36	171	4.5	0	0	9311_Chr01_4647	AK068392	Os.12199	gi_87040995	IPR003441	No apical meristem (NAM) protein
TGTAATTAGC	25	0	55	4.4	0.00624	0	9311_Chr01_0275	AK062711	Os.36767	gi_87024795	IPR002048	Calcium-binding EF-hand
TTATCATCGC	13	0	28	4.30769	0.0379	0.00014	9311_Chr05_0813				IPR004873	BURP
TGTATGTGTG	41	0	88	4.29268	0.00568	0	9311_Chr03_4258		Os.39973	gi_33683110	IPR002108	Actin-binding, cofilin/tropomyosin type
GCTTAGTCTG	6	2	17	4.25	0.048	0.0153	9311_Chr03_0032	AK062654		gi_8336843	IPR003612	Plant lipid transfer/seed storage/trypsin-alpha amylase inhibitor
TGAATACGGA	13	4	36	4.23529	0.0103	0.000389	9311_Chr01_3205	AK105335	Os.11657		IPR002109	Glutaredoxin
TACTTACTCT	23	6	61	4.2069	0.00169	3e-06	9311_Chr10_1715				NA
GCGTCTTCTT	32	9	86	4.19512	0.000302	0	9311_Chr01_1078			gi_88972974	IPR004696	Tpt phosphate/phosphoenolpyruvate translocator
TGACATTTCT	15	13	58	4.14286	0.000265	0.000145	9311_Chr12_2003			gi_88996517	IPR001806	Ras GTPase
TGGAGTTGTG	166	32	400	4.0404	0	0	9311_Chr04_2821	AK062781		gi_15852754	IPR003612	Plant lipid transfer/seed storage/trypsin-alpha amylase inhibitor
ATGTTGTTGTb	4	0	8	4	0.141	0.0468	9311_Chr01_4588	AK058560	Os.37438	gi_87016686	NA
ATGTTGTTGTb	4	0	8	4	0.141	0.0468	9311_Chr05_2378	AK099695	Os.5391	gi_88214776	IPR001128	CytoChrome P450
TGATCGTTTT	4	0	8	4	0.141	0.0468	9311_Chr05_3083			gi_8856340	IPR003593	AAA ATPase
TACTACCACT	0	4	8	4	0.0404	0.149	9311_Chr07_1719		Os.27195	gi_88200025	IPR005177	Protein of unknown function DUF299
ATTGCTTTCT	8	6	28	4	0.00946	0.0072	9311_Chr01_4388	AK071996	Os.27906	gi_88224384	IPR000222	Protein phosphatase 2C
TTATTCCCCT	19	53	144	4	0	7e-06	9311_Chr09_0985	AK062784	Os.6861	gi_87010415	NA
TCGAACCTGT	17	0	33	3.88235	0.0335	2.7e-05	9311_Chr03_1553	AK063714	Os.11491	gi_86525368	NA
GCTCTTTCTG	13	0	25	3.84615	0.0545	0.000322	9311_Chr03_3808	AK098880	Os.5016	gi_86433480	IPR001732	UDP-glucose/GDP-mannose dehydrogenase
TGCAGGTCTT	80	0	152	3.8	0.00036	0	9311_Chr09_1857	AK061438	Os.9417	gi_89198267	IPR001568	Ribonuclease T2
ATTCTTTGTA	6	4	19	3.8	0.028	0.0194	9311_Chr08_2155	AK063639		gi_88532995	IPR003245	Plastocyanin-like
GGACCAGTTT	6	4	19	3.8	0.028	0.0194	9311_Chr05_2263			gi_88224140	IPR003613	U box
AGCAGTTTTG	1	15	30	3.75	0.00998	0.0353	9311_Chr03_0947	AK072571	Os.40020	gi_86495289	IPR000232	Heat shock factor (HSF)-type, DNA-binding
AGCAGTTTTG	1	15	30	3.75	0.00998	0.0353	9311_Chr08_0253	AK072535	Os.13900		IPR006654	Tryptophan synthase, beta chain
TAGAAGCAAA	15	0	28	3.73333	0.0504	0.00014	9311_Chr03_2255	AK106184	Os.59457	gi_88511556	IPR010399	ZIM
CCTCGCCCTC	2	13	28	3.73333	0.000504	0.0361	9311_Chr01_4762	AK068254	Os.12030	gi_88222273	IPR011598	Helix-loop-helix DNA-binding
TGAGATCCCG	13	2	28	3.73333	0.0379	0.000871	9311_Chr04_2610			gi_86415397	IPR002048	Calcium-binding EF-hand
GGGCAATGCG	15	6	39	3.71429	0.0103	0.000619	9311_Chr01_4518			gi_58695935	IPR004000	Actin/actin-like
TGTAAATACT	6	0	11	3.66667	0.119	0.0204	9311_Chr05_0704			gi_88513419	IPR001128	CytoChrome P450
TTCTTTCATT	36	11	86	3.65957	0.000757	0	9311_Chr05_1677	AK099962	Os.10058		IPR002048	Calcium-binding EF-hand
TCCTGTTCTT	38	6	80	3.63636	0.00249	0	9311_Chr04_3425				IPR010847	Harpin-induced 1
CCTGCATCCT	17	9	47	3.61538	0.00408	0.000255	9311_Chr10_1659	AK061011	Os.9206		IPR000644	CBS
CTGGAACTCT	141	28	301	3.56213	0	0	9311_Chr05_0145	AK068289	Os.37849	gi_86541830	IPR001359	Synapsin
GCTGCCATAG	6	2	14	3.5	0.0782	0.0301	9311_Chr07_1813	AK069266	Os.11766	gi_88547547	IPR005202	GRAS transcription factor
GTATACACTT	4	4	14	3.5	0.0496	0.0594	9311_Chr01_1140	AK105509	Os.6144	gi_42793936	IPR003657	DNA-binding WRKY
GTACTGTCTG	13	19	55	3.4375	0.000227	0.00202	9311_Chr06_1545	AK100224	Os.5527	gi_88253870	IPR000626	Ubiquitin
GAAGCGCTCG	19	2	36	3.42857	0.0315	9.2e-05	9311_Chr04_2329			gi_88429637	IPR009057	Homeodomain-like
GTTGGAATTT	32	2	58	3.41176	0.0156	0	9311_Chr02_2979	AK070197		gi_86427396	IPR000167	Dehydrin
CATAGTTGGT	120	45	281	3.40606	0	0	9311_Chr06_1448	AK062356		gi_88240282	NA
GCAGTTCAGT	8	2	17	3.4	0.0709	0.0153	9311_Chr03_1061				IPR004038	Ribosomal protein L7Ae/L30e/S12e/Gadd45
TACTTTATGT	13	2	25	3.33333	0.0545	0.00182	9311_Chr06_0863			gi_88320511	IPR002048	Calcium-binding EF-hand
CGTGCGTGTG	761	419	1878	3.18305	0	0	9311_Chr10_1872		Os.9775	gi_88459389	IPR010987	Glutathione S-transferase, C-terminal-like
AGACTTATAG	42	64	168	3.16981	0	2e-06	9311_Chr06_0659			gi_88974103	IPR000889	Glutathione peroxidase
CTTGCTTAAT	8	4	19	3.16667	0.0456	0.0194	9311_Chr01_2124	AK060145	Os.10122	gi_88981531	IPR006121	Heavy metal transport/detoxification protein
TAACAGCGAG	96	58	243	3.15584	0	0	9311_Chr01_1218	AK069098	Os.52755	gi_87027077	IPR004926	Late embryogenesis abundant protein 3
GTCGTTGTCG	55	21	119	3.13158	0.000325	0	9311_Chr06_0233		Os.19800	gi_88215854	IPR002985	Arginine decarboxylase
CAGTACTACT	11	0	17	3.09091	0.109	0.00388	9311_Chr11_0058	AK058896			IPR000528	Plant lipid transfer protein/Par allergen
GCCAAGTTAT	155	62	331	3.05069	0	0	9311_Chr12_2114			gi_88416778	IPR000504	RNA-binding region RNP-1 (RNA recognition motif)
TCAAAAGTGG	23	4	41	3.03704	0.028	9.6e-05	9311_Chr02_0850	AK068381			NA
GTTGTGTTGT	59	38	146	3.01031	1.2e-05	0	9311_Chr04_2970	AK102389	Os.4415		IPR000626	Ubiquitin
GTATTTTGGA	13	4	25	2.94118	0.0545	0.00563	9311_Chr09_1118			gi_89194714	IPR000620	Protein of unknown function DUF6
CTTGAGATCT	11	6	25	2.94118	0.0404	0.0127	9311_Chr04_3307	AK070003	Os.11407	gi_88984491	IPR004416	Glucose-inhibited division protein A subfamily
TTCCCCCATT	11	4	22	2.93333	0.0592	0.0106	9311_Chr03_1401	AK058710	Os.10761	gi_86528439	IPR004853	Protein of unknown function DUF250
TCGGACAAGT	434	209	939	2.92068	0	0	9311_Chr01_0771	AK058313		gi_86495113	IPR000347	Plant metallothionein, family 15
TAGAGCCGCT	21	4	36	2.88	0.0406	0.000389	9311_Chr03_3830	AK066083	Os.59314	gi_89164840	IPR000222	Protein phosphatase 2C
GGCTCGGATC	8	56	91	2.84375	0	0.0097	9311_Chr04_1663	AK066070			IPR001344	Chlorophyll A-B binding protein
GAAACTGTGT	6	6	17	2.83333	0.048	0.0584	9311_Chr08_0194			gi_88234621	IPR002422	Amino acid/polyamine transporter II
GAAGCTGTTG	57	2	83	2.81356	0.0221	0	9311_Chr10_1914	AK066849			IPR001524	Glycoside hydrolase, family 6
GCAAGTTTCT	38	17	77	2.8	0.0036	1.4e-05	9311_Chr11_1517			gi_86599734	IPR004039	Rubredoxin-type Fe(Cys)4 protein
ATGCGTATGT	162	56	298	2.73394	5e-06	0	9311_Chr03_1827	AK105813		gi_29684989	IPR009518	Photosystem II protein PsbX
CCAGCTTATT	6	0	8	2.66667	0.167	0.0468	9311_Chr02_3439	AK107938		gi_86533257	NA
TTCTTGTTTG	52	79	174	2.65649	0	2.4e-05	9311_Chr04_0532		Os.10097	gi_87034624	IPR006121	Heavy metal transport/detoxification protein
GAGCTCGTCG	80	41	160	2.64463	0.000129	0	9311_Chr02_3372	AK058271		gi_29676226	NA
GATTTTATTT	61	19	105	2.625	0.00445	0	9311_Chr07_2056	AK059423	Os.6931		IPR005828	General substrate transporter
GTGTGTGTAC	103	38	185	2.62411	0.000255	0	9311_Chr10_1702			gi_15853821	IPR003612	Plant lipid transfer/seed storage/trypsin-alpha amylase inhibitor
GAACGCAATT	13	0	17	2.61538	0.12	0.00388	9311_Chr09_0862	AK100032	Os.6405	gi_27548691	IPR005200	Glycoside hydrolase, family 81
TAAATACGAA	13	0	17	2.61538	0.12	0.00388	9311_Chr11_0204	AK070070	Os.48585		IPR002853	Transcription factor TFIIE, alpha subunit
ATCAGCTGCT	17	6	30	2.6087	0.0468	0.004	9311_Chr05_2123	AK063498		gi_86512284	IPR011598	Helix-loop-helix DNA-binding
AACGACATTC	15	2	22	2.58824	0.0887	0.00375	9311_Chr05_0334			gi_86486201	NA
CTCGTGGTGA	2	9	14	2.54545	0.024	0.113	9311_Chr07_0337	AK098912	Os.4890	gi_16579050	IPR003864	Protein of unknown function DUF221
GCGACGCATC	398	107	632	2.50297	0	0	9311_Chr01_2721			gi_29622050	IPR001344	Chlorophyll A-B binding protein
CTGATGATGA	29	4	41	2.48485	0.0236	1.1e-05	9311_Supscaffold419_1		Os.59792	gi_86600003	NA
CAGGTTGCAG	27	2	36	2.48276	0.0674	9.2e-05	9311_Chr02_1710	AK065150	Os.47445		IPR001580	Calreticulin/calnexin
CAGATTATGT	34	4	47	2.47368	0.0521	2.3e-05	9311_Chr08_0025			gi_88992840	IPR000007	Tubby
TGTGCTGGTT	67	36	127	2.46602	0.000843	1e-06	9311_Chr05_0228	AK065180	Os.3373	gi_88967383	IPR004827	Basic-leucine zipper (bZIP) transcription factor
AAGTTGATTA	1	17	22	2.44444	0.043	0.0971	9311_Chr03_3441	AK073831	Os.27346	gi_89173424	IPR001715	Calponin-like actin-binding
TTCGTTGATT	0	9	11	2.44444	0.0165	0.144	9311_Chr02_3710	AK066978	Os.22676	gi_88245491	IPR011009	Protein kinase-like
GGCCTAGCTGb	203	431	757	2.38801	0	0	9311_Chr12_1411			gi_89170178	NA
GGCCTAGCTGb	203	431	757	2.38801	0	0	9311_Chr12_1412			gi_33381118	NA
TTTGTGTTGT	17	4	25	2.38095	0.081	0.00563	9311_Chr01_4904				IPR010666	GRF zinc finger
TAACGGTTGT	61	13	88	2.37838	0.02	0	9311_Chr01_3926			gi_11118197	NA
CTGCAAATAG	46	43	105	2.35955	0.000333	0.000222	9311_Chr11_0832			gi_29688402	NA
AATTTGTTGG	32	15	55	2.34043	0.0211	0.000563	9311_Chr05_2972	AK061714		gi_88836573	IPR002041	GTP-binding nuclear protein Ran
CACGGCACGG	41	0	47	2.29268	0.0719	0	9311_Chr09_1883	AK109439			IPR000425	Major intrinsic protein
TGTTCGTCCT	105	47	174	2.28947	0.00104	0	9311_Chr03_0655	AK106163	Os.12889		IPR001471	Pathogenesis-related transcriptional factor and ERF
AAGCGGCCGCb	572	598	1337	2.28547	0	0	9311_Chr01_2435		Os.66896		IPR002597	Herpesvirus major envelope glycoprotein
AAGCGGCCGCb	572	598	1337	2.28547	0	0	9311_Chr08_0348		Os.68961		IPR001128	CytoChrome P450
TGACGACATT	67	45	127	2.26786	0.000843	1.2e-05	9311_Chr07_2678	AK106149	Os.61086	gi_86259305	IPR008802	Rubber elongation factor
AAGGTTCCAT	21	28	55	2.2449	0.00264	0.0117	9311_Chr10_1601			gi_38477943	IPR000736	Adenovirus major coat protein hexon
GGGGATTGTG	537	301	931	2.22196	0	0	9311_Chr01_3904	AK060438			IPR009806	Photosystem II protein PsbW, class 2
TCAGATATCT	97	13	121	2.2	0.0176	0	9311_Chr09_1113	AK065366	Os.6961	gi_86536578	IPR000301	CD9/CD37/CD63 antigen
TGTGCGTGTG	109	4	124	2.19469	0.0378	0	9311_Chr11_2281	AK062653		gi_88296804	IPR000347	Plant metallothionein, family 15
GTGCTATTTA	19	34	58	2.18868	0.000957	0.0205	9311_Chr01_3420	AK061657	Os.12161	gi_87011492	IPR000092	Polyprenyl synthetase
GGCATTTGTC	31	28	64	2.16949	0.0058	0.0039	9311_Chr12_2076	AK099598	Os.2258	gi_9886271	IPR005859	Cysteine synthase A
TACTCTTCTG	0	36	39	2.16667	2e-06	0.0793	9311_Chr02_0815	AK066134	Os.58216	gi_86890091	IPR004326	Mlo-related protein
CGTACGTGTT	38	0	41	2.15789	0.055	0	9311_Chr07_1678			gi_88979429	IPR001938	Thaumatin, pathogenesis-related
CAAACTTAAG	21	17	41	2.15789	0.00645	0.00293	9311_Chr03_0914	AK069202	Os.11851	gi_86878545	IPR005828	General substrate transporter
TGTATATCAG	13	0	14	2.15385	0.135	0.0089	9311_Chr03_3422	AK099563	Os.5147	gi_86593156	IPR010237	Pyrimidine 5-nucleotidase
CTGTATTACT	41	47	94	2.13636	0.003	0.00227	9311_Chr05_0842	AK071661		gi_16578533	IPR002048	Calcium-binding EF-hand
CATCTTATAT	57	21	83	2.12821	0.0221	2.4e-05	9311_Chr12_0590			gi_33381403	IPR008796	Photosystem I reaction centre subunit N
TACTACACTC	69	9	83	2.12821	0.0439	0	9311_Chr06_2877			gi_86508435	IPR002048	Calcium-binding EF-hand
GATCGATATT	40	9	52	2.12245	0.052	7.2e-05	9311_Chr02_0581			gi_88247567	IPR001576	Phosphoglycerate kinase
TGTGTACGTGb	287	177	492	2.12069	0	0	9311_Chr08_0157	AK060602	Os.62181	gi_86532489	IPR009388	Photosystem II protein PsbY
TGTGTACGTGb	287	177	492	2.12069	0	0	9311_Chr09_2114	AK064211	Os.12966	gi_86525270	IPR005123	2OG-Fe(II) oxygenase
GCGGCGGCGA	21	13	36	2.11765	0.0406	0.0102	9311_Chr04_3199	AK111108	Os.57187	gi_88212179	NA
ACGCTGTTCG	19	2	22	2.09524	0.105	0.00375	9311_Chr07_1903		Os.26932	gi_88836489	IPR005828	General substrate transporter
ACGGTGCCCT	15	6	22	2.09524	0.0887	0.0218	9311_Chr05_2922	AK059883	Os.50975		IPR001837	CAP protein
CCCTATCTTT	19	2	22	2.09524	0.105	0.00375	9311_Chr03_2392		Os.59500		NA
TGTGCCTGAG	19	2	22	2.09524	0.105	0.00375	9311_Chr01_3588			gi_18387915	IPR007608	Protein of unknown function DUF584
GAGTACTACT	21	0	22	2.09524	0.107	0.000738	9311_Chr06_0084				IPR002204	Hydroxyacid dehydrogenase/reductase
GTCTCGATCT	195	111	320	2.0915	4e-05	0	9311_Chr08_1868	AK103921	Os.62137	gi_88987175	IPR001344	Chlorophyll A-B binding protein
TCGAGCGCTT	17	28	47	2.08889	0.00408	0.0294	9311_Supscaffold116_1	AK060323	Os.11788		NA
TCGCTGTTCT	27	2	30	2.06897	0.0895	0.000414	9311_Chr09_1720	AK067677		gi_88516466	IPR002884	Proprotein convertase, P
TATCTTCTGA	17	15	33	2.0625	0.0335	0.0244	9311_Chr04_3044	AK070786	Os.11651	gi_4715024	NA
ACTTTAATCA	15	23	39	2.05263	0.0103	0.0415	9311_Chr06_1108	AK101337	Os.10311	gi_29687391	IPR007736	Caleosin related
TCGTCCCCCC	25	15	41	2.05	0.0134	0.0016	9311_Chr02_2413			gi_38482270	IPR006121	Heavy metal transport/detoxification protein
GCGATGGTTT	185	164	356	2.04011	0	0	9311_Chr04_1573	AK062427		gi_88556841	IPR008579	Protein of unknown function DUF861
TCGATGTTGT	59	77	138	2.02941	4.4e-05	0.00127	9311_Chr01_3140	AK063826		gi_88290846	IPR008570	Eukaryotic protein of unknown function DUF852
AACTATGCTA	8	0	8	2	0.173	0.0468	9311_Chr01_4223	AK070463	Os.4644	gi_6449659	IPR005132	Rare lipoprotein A
AACTTGGTGC	34	13	47	2	0.0521	0.00137	9311_Chr03_3317	AK062080			IPR010625	CHCH
ATGATGATTT	13	9	22	2	0.075	0.0369	9311_Chr04_0350				NA
GCTGCTGCTA	40	15	55	2	0.0436	0.000563	9311_Chr10_1679	AK099393	Os.11129	gi_86508331	IPR000343	Glutamyl-tRNA reductase
AAGGTCTTGT	57	45	102	2	0.00357	0.00052	9311_Chr06_0248	AK067452	Os.609		IPR012058	Transketolase N-terminal region
GTGGTGATTT	430	169	599	2	5.3e-05	0	9311_Chr07_1897	AK058293			IPR001344	Chlorophyll A-B binding protein
GTCCTGTCTG	44	58	102	2	0.000332	0.00423	9311_Chr07_0054	AK067732	Os.11824		IPR004839	Aminotransferase, class I and II
AGTTCTGGAT	29	15	44	2	0.0408	0.00429	9311_Chr05_0301			gi_33687903	IPR000612	Protein of unknown function UPF0057
GAACTTCTTG	71	38	108	1.98165	0.0101	5.1e-05	9311_Chr03_1649	AK059756		gi_88241954	IPR002048	Calcium-binding EF-hand
CGAGATCCGC	44	75	116	1.94958	3.7e-05	0.00806	9311_Chr02_3181	AK063491	Os.11566	gi_4714807	IPR000073	Alpha/beta hydrolase fold
TGTTCAGTTG	176	85	251	1.92337	0.00192	0	9311_Chr10_1770	AK062851		gi_88215267	IPR002930	Glycine cleavage H-protein
AAAAGTGCTT	32	17	47	1.91837	0.0453	0.00466	9311_Chr05_2916	AK069724	Os.5739	gi_88553098	IPR011339	FeS cluster assembly Scaffold IscU
GGTTGCATAT	41	51	88	1.91304	0.00568	0.0077	9311_Chr01_1041			gi_38475095	NA
CGAAATCGAT	82	66	141	1.90541	0.00163	0.00017	9311_Chr07_0583	AK059196			IPR005746	Thioredoxin
TACGTACGTAb	81	0	77	1.90123	0.0459	0	9311_Chr02_2396	AK062477		gi_88982449	NA
TACGTACGTAb	81	0	77	1.90123	0.0459	0	9311_Chr09_0440	AK106991	Os.10725	gi_5455377	NA
GACGTCGTCT	29	21	47	1.88	0.0314	0.0116	9311_Chr03_0153	AK058741		gi_88222592	NA
GACGTCGTCTb	29	21	47	1.88	0.0314	0.0116	9311_Chr04_2602	AK059019		gi_9865091	NA
GACGTCGTCTb	29	21	47	1.88	0.0314	0.0116	9311_Chr09_1162	AK058686		gi_86530358	NA
GACGTCGTCTb	29	21	47	1.88	0.0314	0.0116	9311_Chr10_1933	AK059098		gi_88987780	NA
ATGTTGATTC	17	13	28	1.86667	0.0629	0.0361	9311_Chr04_2293	AK058778	Os.7994	gi_88834125	IPR004540	Translation elongation factor G
AGAGACTTGT	19	11	28	1.86667	0.0744	0.024	9311_Chr02_1189	AK059303	Os.21043	gi_88844748	IPR000916	Bet v I allergen
CATCTTTGTT	13	2	14	1.86667	0.135	0.0301	9311_Chr08_2769	AK099010	Os.62103		IPR004977	S25 ribosomal protein
TACGTGTGCG	81	2	77	1.85542	0.0459	0	9311_Chr02_1949	AK107706	Os.55235	gi_86529363	IPR005326	Plectin/S10, N-terminal
CTGCTGGATG	42	9	47	1.84314	0.0714	0.000255	9311_Chr03_2633			gi_89172276	IPR000196	Ribosomal protein L19e
GAGGAGATCT	59	4	58	1.84127	0.0661	1e-06	9311_Chr09_1212		Os.46776	gi_88850201	IPR001128	CytoChrome P450
TAAATGTTGG	103	13	105	1.81034	0.0496	0	9311_Chr02_2350			gi_88243977	NA
CCAAATTATT	19	2	19	1.80952	0.114	0.00763	9311_Chr05_1274	AK103134	Os.11624	gi_12622161	IPR001993	Mitochondrial substrate carrier
TGGATTTGTG	52	0	47	1.80769	0.0692	0	9311_Chr02_1094			gi_18387977	IPR002016	Haem peroxidase, plant/fungal/bacterial
CATTGACTAG	25	58	75	1.80723	0.000251	0.0391	9311_Chr10_2081	AK109732	Os.10751	gi_86500462	IPR010402	CCT
AGCAACTAAG	111	94	185	1.80488	0.000711	8.3e-05	9311_Chr01_4520	AK070516			IPR000146	Inositol phosphatase/fructose-1,6-bisphosphatase
TTCGGTTGTT	76	4	72	1.8	0.0573	0	9311_Chr04_1050		Os.51439	gi_88204444	IPR002328	Zinc-containing alcohol dehydrogenase
ATGCGTGCCT	15	4	17	1.78947	0.124	0.0345	9311_Chr07_0737	AK062943		gi_89167277	IPR000630	Ribosomal protein S8
GCACTCGTTG	17	2	17	1.78947	0.122	0.0153	9311_Chr03_0613	AK061464			IPR000178	Initiation factor 2
CTTAGAGATG	0	19	17	1.78947	0.00277	0.112	9311_Chr05_2496			gi_15857679	IPR007612	Protein of unknown function DUF567
TAGAGTAGGG	61	4	58	1.78462	0.0647	1e-06	9311_Chr02_0675	AK058773		gi_87029289	IPR003657	DNA-binding WRKY
ACACGGATCT	65	4	61	1.76812	0.0623	1e-06	9311_Chr02_0231	AK101060	Os.6263	gi_86534831	IPR006214	Protein of unknown function UPF0005
TAGCCAGATA	23	2	22	1.76	0.106	0.00375	9311_Chr03_1734	AK109470	Os.16401	gi_88244496	IPR002048	Calcium-binding EF-hand
AACGTAGTGT	29	21	44	1.76	0.0408	0.0462	9311_Chr09_2090	AK066166	Os.6765	gi_86859637	IPR001395	Aldo/keto reductase
TGTATAGCTA	11	34	39	1.73333	0.00358	0.0771	9311_Chr06_0729	AK059845	Os.22674	gi_86534778	IPR011594	Thioredoxin-like
TGTGTATCTC	23	6	25	1.72414	0.101	0.0127	9311_Chr05_0073	AK099779			IPR001305	DnaJ central region
TATCAATGTA	63	47	94	1.70909	0.0154	0.00227	9311_Chr11_0432	AK064892		gi_86532366	IPR003496	ABA/WDS induced protein
CGTTCGCTAG	101	0	86	1.70297	0.0401	0	9311_Chr04_1666			gi_58608343	NA
AGTACTGTAG	2	11	11	1.69231	0.0489	0.147	9311_Chr05_2240			gi_22306239	IPR004140	Exo70 exocyst complex subunit
TGTTAGTATT	75	17	77	1.67391	0.0575	1.4e-05	9311_Chr01_1536	AK058929		gi_29682491	IPR003823	Protein of unknown function CP12
GACCGTCTAC	281	179	384	1.66957	0.000882	0	9311_Chr12_0588	AK068710	Os.38240		IPR000918	Isocitrate lyase and phosphorylmutase
GAATTGTAGA	4	19	19	1.65217	0.0142	0.112	9311_Chr02_2481	AK064937			IPR004541	Translation elongation factor Tu
CCTGCGTGTT	203	141	284	1.65116	0.00164	5e-06	9311_Chr07_1714			gi_86478672	IPR005874	Eukaryotic translation initiation factor SUI1
ATGAGTTGTT	52	45	80	1.64948	0.0163	0.008	9311_Chr01_5073			gi_88486802	IPR005610	Photosystem II protein PsbW, class I
ACGATTGGTG	281	77	293	1.63687	0.0285	0	9311_Chr03_3860	AK058858		gi_88211526	NA
ATTGGCCTCA	54	17	58	1.6338	0.0651	0.000669	9311_Chr05_1217	AK059562		gi_8956105	IPR001344	Chlorophyll A-B binding protein
TACGTATTAA	41	13	44	1.62963	0.0695	0.00232	9311_Chr01_2596	AK071353	Os.53207	gi_86601442	IPR009500	Protein of unknown function DUF1118
TGTTCCTTTC	88	122	171	1.62857	4.1e-05	0.00411	9311_Chr06_2998	AK071376			IPR003527	MAP kinase
TTCGGCTTCT	833	538	1116	1.62801	2e-06	0	9311_Chr07_1917		Os.59399	gi_88982701	IPR001344	Chlorophyll A-B binding protein
ATGCACAGTG	21	0	17	1.61905	0.105	0.00388	9311_Chr03_1065		Os.7862	gi_86493925	IPR009686	Senescence-associated
GGGAATTATA	48	45	75	1.6129	0.0181	0.0139	9311_Chr08_2673	AK070842	Os.10609	gi_2800021	IPR002016	Haem peroxidase, plant/fungal/bacterial
CCATCGTCCT	203	246	362	1.61247	2e-06	0.000289	9311_Chr04_3411			gi_88465539	IPR010192	O-succinylbenzoate-CoA ligase
TATTGATATT	15	26	33	1.60976	0.0243	0.0746	9311_Chr07_1897			gi_3768554	IPR001344	Chlorophyll A-B binding protein
AAGTGCATAT	13	38	41	1.60784	0.00381	0.0763	9311_Chr12_0187	AK060098	Os.10524		NA
GCATCAGCTA	19	26	36	1.6	0.0315	0.0626	9311_Chr02_1211				NA
CAAGGATTGA	141	109	199	1.592	0.00476	0.000166	9311_Chr07_0283	AK065248			IPR002683	Photosystem II oxygen evolving complex protein PsbP
GATTTTGTGT	11	38	39	1.59184	0.00358	0.0795	9311_Chr01_3290	AK068815	Os.7712		IPR001986	EPSP synthase (3-phosphoshikimate 1-carboxyvinyltransferase)
CTATGCTGTG	32	6	30	1.57895	0.089	0.004	9311_Chr02_3838			gi_66927750	NA
CTATCGTGCT	52	4	44	1.57143	0.0654	4.7e-05	9311_Chr02_3269				IPR000054	Ribosomal protein L31e
CAACTCTCTT	67	73	110	1.57143	0.00519	0.0103	9311_Chr04_2932	AK099234	Os.20702	gi_88218248	IPR003210	Signal recognition particle, 14 kDa protein
TGGTGGCTGA	46	28	58	1.56757	0.0516	0.00824	9311_Chr12_1003			gi_86481516	IPR003757	Photosystem I reaction centre, subunit XI PsaL
TAAATTTGTT	48	2	39	1.56	0.0636	4.3e-05	9311_Chr04_1248	AK072320	Os.53371	gi_86508252	IPR002079	Gag polyprotein, inner coat protein p12
TGTACGATTG	13	23	28	1.55556	0.0379	0.0907	9311_Chr09_2103	AK071860		gi_86538687	IPR006351	3-amino-5-hydroxybenoic acid synthesis related
GGGTTGTAAT	38	15	41	1.54717	0.0778	0.00685	9311_Chr01_0684			gi_89162360	NA
CGGCTCCTTA	23	34	44	1.54386	0.02	0.0607	9311_Chr04_1267	AK058428	Os.21228	gi_88289003	IPR001736	Phospholipase D/Transphosphatidylase
TAGATACAAT	23	2	19	1.52	0.104	0.00763	9311_Chr03_3695	AK071734	Os.59419	gi_4716474	IPR011598	Helix-loop-helix DNA-binding
TAGGGACATT	32	45	58	1.50649	0.0156	0.0489	9311_Chr03_0757	AK070417	Os.12703	gi_8857532	IPR005828	General substrate transporter
TGTGGTTTGTb	73	4	58	1.50649	0.045	1e-06	9311_Chr01_1069	AK067076	Os.1224	gi_88975153	IPR001544	Aminotransferase, class IV
TGTGGTTTGTb	73	4	58	1.50649	0.045	1e-06	9311_Chr03_1475	AK067856	Os.7261		IPR000982	Viral matrix protein
TGTCTGCGCC	52	0	39	1.5	0.0519	5e-06	9311_Chr11_1172			gi_88205991	IPR000167	Dehydrin
ATCCTTCTGG	21	38	44	1.49153	0.0145	0.0707	9311_Chr07_2564		Os.5160		IPR010757	Protein of unknown function DUF1334
TATGCGTGTT	40	34	55	1.48649	0.0436	0.0267	9311_Chr10_1871	AK105926	Os.14444	gi_88996207	IPR010987	Glutathione S-transferase, C-terminal-like
CAGTATGCTG	55	64	88	1.47899	0.0115	0.0256	9311_Chr05_3062	AK062575	Os.12128	gi_88976909	IPR001993	Mitochondrial substrate carrier
GCTGTATGAG	21	9	22	1.46667	0.107	0.0369	9311_Chr05_3051	AK061818	Os.15872		IPR004864	Late embryogenesis abundant protein 2
TGAGTTTCAG	34	26	44	1.46667	0.0618	0.0304	9311_Chr01_0378	AK060920		gi_58586868	IPR000652	Triosephosphate isomerase
TAGTCATCCC	19	26	33	1.46667	0.0436	0.0746	9311_Chr09_0164		Os.3399		IPR010402	CCT
TAAATTGTGC	317	611	671	1.44612	0	0.011	9311_Chr07_0331	AK058788			IPR000549	Photosystem I psaG/psaK protein
TAATAATCTG	73	92	119	1.44242	0.00457	0.0238	9311_Chr11_0665			gi_15857232	IPR011009	Protein kinase-like
AATTGAGTTC	147	64	152	1.44076	0.0409	2.4e-05	9311_Chr03_3217	AK070016		gi_86532950	IPR000504	RNA-binding region RNP-1 (RNA recognition motif)
TGGTGTTCCG	44	34	55	1.41026	0.0544	0.0267	9311_Chr02_3508			gi_38470217	IPR000711	H+-transporting two-sector ATPase, delta (OSCP) subunit
GCTGCCGCGT	27	0	19	1.40741	0.0834	0.00169	9311_Chr07_0384		Os.58205		IPR001289	CCAAT-binding transcription factor, subunit B
TCAGTCGATA	41	73	80	1.40351	0.0133	0.0526	9311_Chr08_0684	AK105055			IPR006814	Photosystem II protein PsbR
TACTGCAACT	36	4	28	1.4	0.0709	0.00295	9311_Chr11_0059	AK070414	Os.27520	gi_25798190	IPR000528	Plant lipid transfer protein/Par allergen
TGTACTAATG	52	4	39	1.39286	0.0519	0.000194	9311_Chr07_2602			gi_87033848	NA
CATCAACTGTb	32	79	77	1.38739	0.00115	0.0559	9311_Chr08_0902	AK068554	Os.5613	gi_86522767	IPR002912	Amino acid-binding ACT
CATCAACTGTb	32	79	77	1.38739	0.00115	0.0559	9311_Chr11_0645	AK109707	Os.55783	gi_86499589	IPR003690	Mitochodrial transcription termination factor-related
ATCCGTCTTA	42	70	77	1.375	0.00666	0.054	9311_Chr09_1380	AK099489		gi_86415536	IPR010987	Glutathione S-transferase, C-terminal-like
CTCTGTTCTT	54	58	77	1.375	0.0244	0.0335	9311_Chr01_1468	AK065588	Os.3663	gi_86851934	IPR011009	Protein kinase-like
CGTTCTTGAG	365	389	516	1.3687	8.6e-05	0.000572	9311_Chr08_0038	AK061654			IPR010241	Ferredoxin [2Fe-2S], plant
TGAGGTGTGA	105	62	113	1.35329	0.0455	0.00233	9311_Chr03_4301		Os.9885		NA
TCACATATGTb	11	26	25	1.35135	0.0404	0.0977	9311_Chr11_0212				IPR001841	Zn-finger, RING
TCACATATGTb	11	26	25	1.35135	0.0404	0.0977	9311_Chr12_0269				IPR001841	Zn-finger, RING
GATCGATTTG	691	598	867	1.34523	0.000379	1e-06	9311_Chr02_0819		Os.62466	gi_88836760	IPR001344	Chlorophyll A-B binding protein
CTACTTGCTC	224	316	362	1.34074	2.4e-05	0.0144	9311_Chr12_0593				IPR001310	Histidine triad (HIT) protein
ATACTTGCCG	71	77	99	1.33784	0.0192	0.0292	9311_Chr10_2112		Os.8003	gi_88213659	IPR002569	Methionine sulfoxide reductase A
TTTGATGCTT	44	64	72	1.33333	0.0155	0.0548	9311_Chr04_2259	AK106182		gi_86479426	IPR005518	Remorin, N-terminal region
TATGCTCATC	2	19	14	1.33333	0.024	0.103	9311_Chr07_0299	AK067910	Os.11674	gi_86866368	IPR001395	Aldo/keto reductase
ATACGCGTGG	86	51	91	1.32847	0.0522	0.0149	9311_Chr03_1596	AK099476		gi_87013365	IPR002048	Calcium-binding EF-hand
TATGAGTCAT	36	26	41	1.32258	0.049	0.0164	9311_Chr01_3904			gi_88839239	IPR009806	Photosystem II protein PsbW, class 2
ACTGCACTGG	1	49	33	1.32	0.00578	0.0422	9311_Chr03_3312	AK100086	Os.27805	gi_89165819	IPR002523	Mg2+ transporter protein, CorA-like
TGCATTTTTA	17	0	11	1.29412	0.104	0.0204	9311_Chr09_0337			gi_89164439	IPR001128	CytoChrome P450
TTAGAGATTG	15	36	33	1.29412	0.0243	0.0816	9311_Chr04_2561	AK060559	Os.8569	gi_88245426	IPR005596	Carotene hydroxylase
CTCGGCCTCG	231	244	307	1.29263	0.00317	0.00678	9311_Chr07_0524			gi_88205052	NA
GAAGGATTAA	71	49	77	1.28333	0.0552	0.017	9311_Chr09_0664	AK060851		gi_88215125	IPR001344	Chlorophyll A-B binding protein
TGATTGTTGA	40	51	58	1.27473	0.0357	0.0614	9311_Chr02_0712				IPR001128	CytoChrome P450
CCGCTCTGGA	38	6	28	1.27273	0.0628	0.0072	9311_Chr09_1756	AK062422		gi_58670815	IPR001471	Pathogenesis-related transcriptional factor and ERF
GTAGACATAT	25	2	17	1.25926	0.0805	0.0153	9311_Chr01_2043			gi_87015599	NA
CGTACGTGTC	8	32	25	1.25	0.0165	0.078	9311_Chr04_2110	AK073718	Os.1193	gi_88247857	IPR001905	Ammonium transporter
GTAGATTGAT	155	282	273	1.24943	2.5e-05	0.0291	9311_Chr02_2243	AK100187	Os.51083	gi_89168893	NA
CCTTGTTGAT	227	301	329	1.24621	0.000556	0.0219	9311_Chr07_2027	AK070051	Os.37713		IPR001344	Chlorophyll A-B binding protein
CTGGGGTTCT	283	218	312	1.24551	0.0216	0.000962	9311_Chr11_0836	AK061295		gi_87030573	IPR001344	Chlorophyll A-B binding protein
TTCTTGCTCT	40	23	39	1.2381	0.0803	0.0415	9311_Chr01_3267			gi_89170782	IPR002583	Ribosomal protein S20
ACGTTTCCGC	120	139	160	1.23552	0.0126	0.0297	9311_Chr04_1341			gi_86527816	IPR003493	Herpesvirus glycoprotein H
GTACCTGTGG	48	51	61	1.23232	0.049	0.056	9311_Chr06_0434	AK058798		gi_88439843	IPR002097	Profilin/allergen
AGTCAAGATT	13	0	8	1.23077	0.122	0.0468	9311_Chr02_0050	AK072245	Os.47792	gi_86596888	IPR001362	Glycoside hydrolase, family 32
GATGGCATCGb	359	197	342	1.23022	0.025	8e-06	9311_Chr02_0722				IPR001128	CytoChrome P450
GATGGCATCGb	359	197	342	1.23022	0.025	8e-06	9311_Chr11_0297				NA
CGACCAGTCA	8	28	22	1.22222	0.028	0.0875	9311_Chr03_0390	AK071628	Os.14245	gi_88965185	NA
CCATCAGTGA	52	79	80	1.22137	0.0163	0.0555	9311_Chr02_2574		Os.3397	gi_86538460	IPR000315	Zn-finger, B-box
TGAGTCATCA	300	201	304	1.21357	0.0291	0.000403	9311_Chr05_0719			gi_88998265	IPR000347	Plant metallothionein, family 15
GCAAGTGCTT	38	113	91	1.2053	0.000498	0.0306	9311_Chr11_0281	AK071762			IPR000583	Glutamine amidotransferase, class-II
TCGTGTACTC	48	2	30	1.2	0.037	0.000414	9311_Chr05_2270			gi_88239411	IPR000528	Plant lipid transfer protein/Par allergen
AAAACGTCAT	11	36	28	1.19149	0.0264	0.0697	9311_Chr11_1642			gi_88380232	NA
GTTGTGCTTT	31	6	22	1.18919	0.0754	0.0218	9311_Chr02_2702			gi_15850784	IPR002784	Ribosomal protein L14
GAGCTGATCA	67	21	52	1.18182	0.0461	0.00522	9311_Chr07_2079	AK070285		gi_86594528	IPR001359	Synapsin
TGTATTTTGT	44	17	36	1.18033	0.0683	0.0242	9311_Chr01_4994	AK067717		gi_86525870	IPR003884	Factor I membrane attack complex
TTGAAGTATG	52	23	44	1.17333	0.0654	0.0231	9311_Chr08_1896			gi_88509339	IPR002086	Aldehyde dehydrogenase
TACTTGCGTA	6	291	174	1.17172	0	8.8e-05	9311_Chr07_0523			gi_88210839	NA
ACAAGTTTTT	981	1241	1292	1.16292	1e-06	0.0113	9311_Chr11_2295	AK060847			IPR003959	AAA ATPase, central region
GCATATGTTC	172	224	229	1.15657	0.00613	0.0326	9311_Chr08_2131	AK058489		gi_18388450	IPR001993	Mitochondrial substrate carrier
CTATCTTAAT	119	173	168	1.15068	0.00641	0.0376	9311_Chr12_0112	AK059737	Os.36779	gi_88843849	IPR000528	Plant lipid transfer protein/Par allergen
GCATACTGGG	11	47	33	1.13793	0.0103	0.0492	9311_Chr03_1560	AK103722		gi_3763113	IPR003823	Protein of unknown function CP12
CTCATCAAGT	4	26	17	1.13333	0.0271	0.0744	9311_Chr01_5231	AK066497		gi_88540852	NA
CAACTATACTb	80	167	135	1.09312	0.00225	0.0211	9311_Chr01_3642	AK064298	Os.33722	gi_88243367	IPR005225	Small GTP-binding protein domain
CAACTATACTb	80	167	135	1.09312	0.00225	0.0211	9311_Chr02_1344	AK072177	Os.17566	gi_89169412	IPR006298	GTP-binding protein TypA
TAATATGATG	579	363	514	1.0913	0.00949	0.000114	9311_Chr12_0923			gi_29614740	IPR000894	Ribulose bisphosphate carboxylase, small chain
TGATGAATAT	195	271	254	1.09013	0.00629	0.0237	9311_Chr01_3031	AK105174		gi_88988422	NA
AAATTTGTCA	126	179	166	1.08852	0.0132	0.034	9311_Chr09_1470	AK098847			IPR000549	Photosystem I psaG/psaK protein
CTTACTGCCG	131	402	282	1.05816	1e-06	0.000381	9311_Chr03_2663	AK064786	Os.11929	gi_15857666	IPR010236	Fe-S protein assembly chaperone HscA
CTCCGTTTCC	80	41	64	1.05785	0.0402	0.0243	9311_Chr04_1625	AK069194	Os.5495	gi_88486292	NA
TGCTGAGATT	78	115	102	1.05699	0.027	0.0407	9311_Chr03_3641	AK062113	Os.37894	gi_88245659	IPR003451	LytB protein
CATTTATTTC	8	34	22	1.04762	0.028	0.0567	9311_Chr01_0407	AK110801	Os.534	gi_88475648	IPR001708	60 kDa inner membrane insertion protein
TCACACATTT	38	79	61	1.04274	0.0236	0.0371	9311_Chr01_4230			gi_88663812	NA
GCCGCCGAGC	63	13	39	1.02632	0.0214	0.00633	9311_Chr01_4997			gi_55409574	NA
GCCGCCGAGC	63	13	39	1.02632	0.0214	0.00633	9311_Chr08_0187			gi_86520635	IPR000173	Glyceraldehyde 3-phosphate dehydrogenase
AGTATATTTC	367	775	583	1.02102	1e-06	7.4e-05	9311_Chr11_2295		Os.11573	gi_87020044	IPR003959	AAA ATPase, central region
GATCCGATCC	67	4	36	1.01408	0.0103	0.000389	9311_Chr03_3845	AK072942		gi_88261560	IPR007087	Zn-finger, C2H2 type
GTTGATCGGC	136	246	193	1.01047	0.00443	0.00956	9311_Chr12_0111			gi_15847803	IPR000528	Plant lipid transfer protein/Par allergen
ATGGCCGCTG	0	0	14	#DIV/0!	0.00677	0.0089	9311_Chr05_1322			gi_88408971	IPR002048	Calcium-binding EF-hand
TACAGTCAAT	0	0	11	#DIV/0!	0.0165	0.0204	9311_Chr01_5172			gi_33676015	NA
TTGCTGCAGC	0	0	11	#DIV/0!	0.0165	0.0204	9311_Chr07_0435	AK070973	Os.12429	gi_88253481	IPR011575	RasGAP
CGTGTTCATC	0	0	8	#DIV/0!	0.0404	0.0468	9311_Chr09_1898	AK073400	Os.53581	gi_88200764	NA
TACAGTTTTT	0	0	8	#DIV/0!	0.0404	0.0468	9311_Chr10_1957	AK068088	Os.2938	gi_86855122	IPR005132	Rare lipoprotein A
Down-Regulated Tags
(≥1.0-fold)
GATGGAACGG	27	83	3	18.3333	0.0023	0	9311_Chr01_5310	AK098940	Os.12771	gi_4716022	IPR001915	Peptidase M48, Ste24p
GAAAAAAAAA	42	43	3	14.1667	5.2e-05	5.5e-05	9311_Chr04_2050			gi_18388408	IPR010658	Nodulin-like
TACTTCAAAA	32	43	3	12.5	0.000569	5.5e-05	9311_Chr03_0335			gi_89164045	IPR001554	Glycoside hydrolase, family 14
TTTCTTCCAA	6	62	3	11.3333	0.2	0	9311_Chr07_2220	AK064704	Os.4573	gi_86499539	IPR002100	Transcription factor, MADS-box
AAAAAAAAAAb	94	188	14	10.0714	0	0	9311_Chr03_0669		Os.15759		IPR007220	Origin recognition complex subunit 2
AAAAAAAAAAb	94	188	14	10.0714	0	0	9311_Chr02_2528		Os.14650	gi_15853985	NA
GCGTATAGGA	21	38	3	9.83333	0.00891	0.000155	9311_Chr10_1169	AK069040	Os.7496	gi_22304772	IPR002328	Zinc-containing alcohol dehydrogenase
CGTGCCAGGC	105	13	6	9.83333	0	0.0965	9311_Chr05_0084	AK058529		gi_88968257	IPR000347	Plant metallothionein, family 15
GTGAACAACA	13	45	3	9.66667	0.0487	3.2e-05	9311_Chr07_2756	AK072989	Os.12072	gi_86826597	IPR000772	Ricin B lectin
TTATGAGACA	15	43	3	9.66667	0.0324	5.5e-05	9311_Chr06_2527	AK101315	Os.9832		IPR002422	Amino acid/polyamine transporter II
ATCTGTAGCA	1	51	3	8.66667	0.105	7e-06	9311_Chr07_2564			gi_15850869	IPR010757	Protein of unknown function DUF1334
CATAAAAAAA	11	41	3	8.66667	0.0721	9.2e-05	9311_Chr03_3392				IPR004556	Modification methylase HemK
TATGTATCAC	31	70	6	8.41667	0.00335	0	9311_Chr09_0778	AK061601	Os.11970	gi_89175627	IPR007650	Protein of unknown function DUF581
TTGAAAAAAA	17	32	3	8.16667	0.0213	0.000729	9311_Chr07_1914		Os.74329	gi_33799676	IPR011284	3-oxoacyl-(acyl-carrier-protein) reductase
CTAGTAGAAT	23	26	3	8.16667	0.0057	0.0033	9311_Chr03_0136	AK070213	Os.6448	gi_88843909	IPR008733	Peroxisomal biogenesis factor 11
GAATATTGGA	0	43	3	7.16667	0.242	5.5e-05	9311_Chr11_0807		Os.60812	gi_86864546	IPR000368	Sucrose synthase
TTAATGGAAT	21	21	3	7	0.00891	0.00121	9311_Chr05_0469	AK058438	Os.16903	gi_88247121	IPR002048	Calcium-binding EF-hand
AGTTGGAGGC	32	51	6	6.91667	0.00221	3.7e-05	9311_Chr08_0433	AK060121		gi_86822885	IPR004039	Rubredoxin-type Fe(Cys)4 protein
TTTACTGGGC	17	64	6	6.75	0.0478	2e-06	9311_Chr03_2551	AK065884			IPR006402	HAD-superfamily hydrolase, subfamily IA, variant 3
GCGCAGTACT	27	13	3	6.66667	0.0023	0.0553	9311_Chr05_1818	AK067179	Os.5229	gi_86251731	IPR007621	Protein of unknown function DUF477
ATGTTTTATT	11	28	3	6.5	0.0721	0.00201	9311_Chr04_1901	AK064960	Os.28374	gi_86420999	IPR000173	Glyceraldehyde 3-phosphate dehydrogenase
TATTCTCTCA	1	36	3	6.16667	0.105	0.000261	9311_Chr05_0010	AK067481	Os.2476	gi_86854331	IPR001383	Ribosomal protein L28
TTATTATCTT	55	43	8	6.125	4.8e-05	0.000875	9311_Chr09_1080	AK099513		gi_88503696	IPR000626	Ubiquitin
ACCACCACGA	13	21	3	5.66667	0.0487	0.00121	9311_Supscaffold507_1				NA
TATCATTACA	40	169	19	5.5	0.0214	0	9311_Chr10_2185	AK099409	Os.62649	gi_38474822	IPR001993	Mitochondrial substrate carrier
CACATAAATT	38	26	6	5.33333	0.000616	0.0101	9311_Chr07_1231			gi_66915794	IPR003375	Photosystem I reaction centre subunit IV/PsaE
TTCTTCTCAA	27	103	14	4.64286	0.0499	0	9311_Chr11_2070	AK062468	Os.49710	gi_88982083	NA
GTCCACAGAA	11	15	3	4.33333	0.0721	0.0357	9311_Chr01_3833	AK059818	Os.2241		IPR004045	Glutathione S-transferase, N-terminal
CTGATGTGCT	2	23	3	4.16667	0.286	0.00541	9311_Chr01_4913	AK066552	Os.17449		IPR004776	Auxin Efflux Carrier
ACTGTTGGAG	40	26	8	4.125	0.00131	0.022	9311_Chr08_0614	AK066092	Os.7835	gi_4715715	IPR004361	Glyoxalase I
TAAGTCACGT	23	26	6	4.08333	0.0163	0.0101	9311_Chr08_1851	AK106170	Os.75743	gi_88845636	IPR003769	ATP-dependent Clp protease adaptor protein ClpS
TATTACTAGA	8	41	6	4.08333	0.181	0.000422	9311_Chr12_0055			gi_86833430	IPR011009	Protein kinase-like
ATGTAATGCG	48	107	19	4.07895	0.00741	0	9311_Chr11_0716	AK059179		gi_88661428	IPR001623	Heat shock protein DnaJ, N-terminal
GTTTGCCACC	42	23	8	4.0625	0.000877	0.0312	9311_Chr05_2160			gi_86509867	IPR000509	Ribosomal protein L36E
TACATAGACA	23	66	11	4.04545	0.0546	2.1e-05	9311_Chr03_0009	AK068177	Os.5412	gi_86491864	NA
GCAACAGCAG	15	32	6	3.91667	0.0662	0.0027	9311_Chr12_0595	AK060135	Os.37204	gi_88271042	IPR002683	Photosystem II oxygen evolving complex protein PsbP
ATTGCGGAAT	103	323	55	3.87273	0.00276	0	9311_Chr03_3682	AK100404	Os.59408	gi_88840987	IPR001085	Glycine hydroxymethyltransferase
TTTGACAAGA	27	19	6	3.83333	0.00752	0.034	9311_Chr11_1621				IPR000308	14-3-3 protein
AACTGATTAG	19	4	3	3.83333	0.0138	0.235	9311_Chr10_1011	AK058209			IPR000289	Ribosomal protein S28e
GATGGACATC	0	23	3	3.83333	0.242	0.00541	9311_Chr08_0284		Os.59247	gi_88480078	IPR005630	Terpene synthase, metal-binding
TATACTGTGC	11	47	8	3.625	0.145	0.000361	9311_Chr06_2621	AK068674	Os.12737	gi_88907716	IPR001372	Dynein light chain, type 1
GATCGATGGG	4	53	8	3.5625	0.141	9.2e-05	9311_Chr01_4972			gi_27577459	IPR001251	Cellular retinaldehyde-binding)/triple function, C-terminal
CATTATTATC	21	0	3	3.5	0.00891	0.246	9311_Chr06_3092	AK069317	Os.4172	gi_86822994	IPR002100	Transcription factor, MADS-box
GATTTGCACT	17	4	3	3.5	0.0213	0.235	9311_Chr08_0213	AK101577	Os.54054	gi_5667372	IPR001878	Zn-finger, CCHC type
TGATCTCGAA	21	0	3	3.5	0.00891	0.246	9311_Chr03_4221	AK099527	Os.7657	gi_88257892	IPR004621	Eukaryotic-type methylenetetrahydrofolate reductase
ATGATGTTGA	0	21	3	3.5	0.242	0.00879	9311_Chr02_1465		Os.59254	gi_14192524	IPR005958	Tyrosine/nicotianamine aminotransferase
CATATAGAAA	0	21	3	3.5	0.242	0.00879	9311_Chr05_0920	AK110824	Os.22579	gi_88221707	IPR000092	Polyprenyl synthetase
CTTTCTTGGA	4	51	8	3.4375	0.141	2.3e-05	9311_Chr11_0717	AK067129	Os.11947		IPR010232	2-polyprenylphenol 6-hydroxylase
GTTTCGGCCG	27	11	6	3.16667	0.00752	0.128	9311_Chr12_2067	AK065255		gi_86837496	IPR006276	5-methyltetrahydropteroyltriglutamate--homocysteine S-methyltransferase
TAAATGGTTG	19	0	3	3.16667	0.0138	0.246	9311_Chr01_1003	AK072001	Os.12733	gi_87015640	IPR003311	AUX/IAA protein
ACACTACAGT	2	36	6	3.16667	0.175	0.00108	9311_Chr03_3625	AK108483	Os.16838	gi_18386859	NA
GAATGGAAGA	29	21	8	3.125	0.0124	0.0435	9311_Chr02_2442				NA
CACATCTATC	17	51	11	3.09091	0.104	0.000446	9311_Supscaffold116_1			gi_88221408	NA
AAGGGGGCCA	23	26	8	3.0625	0.0334	0.022	9311_Chr06_3185	AK068898			IPR000910	HMG1/2 (high mobility group) box
TTATGAAACTb	31	83	19	3	0.0614	1.8e-05	9311_Chr11_0268			gi_8954511	IPR000626	Ubiquitin
TTATGAAACTb	31	83	19	3	0.0614	1.8e-05	9311_Chr12_0310			gi_89170736	IPR000626	Ubiquitin
GGCCGCCTCC	32	81	19	2.97368	0.0512	2.7e-05	9311_Chr04_3138	AK068693	Os.28110		IPR000246	Peptidase T2, asparaginase 2
CTTACAAGTG	25	58	14	2.96429	0.0622	0.000343	9311_Chr03_4144		Os.47706	gi_88544037	IPR005806	Rieske [2Fe-2S] region
GAGAGAGGGA	117	186	52	2.91346	0.000334	0	9311_Chr01_2088			gi_86256414	IPR002628	Photosystem II manganese-stabilizing protein PsbO
GTGGTAGGAG	25	56	14	2.89286	0.0622	0.000513	9311_Chr07_0475	AK062132	Os.2422	gi_86499042	IPR011717	Tetratricopeptide TPR_4
TTTGCAATAC	23	58	14	2.89286	0.076	0.000343	9311_Chr05_2537	AK069076	Os.27201	gi_88962442	IPR002100	Transcription factor, MADS-box
ATCGGAAACG	25	38	11	2.86364	0.0422	0.00496	9311_Chr04_1569	AK067009	Os.14145	gi_88229731	IPR001433	Oxidoreductase FAD/NAD(P)-binding
GAGACTATCA	57	68	22	2.84091	0.00318	0.000619	9311_Chr09_1073	AK067949	Os.9685	gi_89194041	IPR001509	NAD-dependent epimerase/dehydratase
CAAAATGTAG	17	0	3	2.83333	0.0213	0.246	9311_Chr01_1162	AK061046		gi_86823295	IPR001929	Germin
GTTGTTGTCG	23	11	6	2.83333	0.0163	0.128	9311_Chr02_1928	AK065386	Os.28039	gi_88907633	IPR001810	Cyclin-like F-box
GATATATGGA	69	256	58	2.80172	0.0529	0	9311_Chr12_1000	AK059750			IPR003757	Photosystem I reaction centre, subunit XI PsaL
CCTACGGAGA	54	111	30	2.75	0.0213	4e-06	9311_Chr03_1240	AK065201		gi_86480240	IPR000146	Inositol phosphatase/fructose-1,6-bisphosphatase
GGAGTAATTG	31	2	6	2.75	0.00335	0.181	9311_Chr07_0275				NA
TAGTGATAAG	8	36	8	2.75	0.173	0.00314	9311_Chr04_3185	AK066638	Os.7665	gi_88559212	IPR002921	Lipase, class 3
TACGTATGTA	15	28	8	2.6875	0.0993	0.0153	9311_Chr06_0880		Os.49837		IPR002100	Transcription factor, MADS-box
TATAATATTG	19	56	14	2.67857	0.106	0.000513	9311_Chr06_1446			gi_4716034	IPR004447	Peptidase S41A, C-terminal protease
CAATGATTTT	11	21	6	2.66667	0.118	0.023	9311_Chr05_2810	AK062997	Os.51473		IPR001041	Ferredoxin
GAATAAAAATb	52	81	25	2.66	0.0121	3.5e-05	9311_Chr03_3899	AK067105	Os.26206		IPR001236	Lactate/malate dehydrogenase
GAATAAAAATb	52	81	25	2.66	0.0121	3.5e-05	9311_Chr04_2750	AK059203	Os.50883	gi_89169018	IPR000757	Glycoside hydrolase, family 16
CGTCATTTAT	59	15	14	2.64286	0.000211	0.128	9311_Chr11_1177	AK059712	Os.8240		IPR000043	S-adenosyl-L-homocysteine hydrolase
TTTATCAGGT	4	38	8	2.625	0.141	0.00207	9311_Chr01_0775	AK069537	Os.7304	gi_88288266	IPR011009	Protein kinase-like
GTACTGTGAT	25	6	6	2.58333	0.0111	0.192	9311_Chr03_4164	AK064984	Os.59466	gi_88475843	IPR000851	Ribosomal protein S5
ATTATACTTT	44	100	28	2.57143	0.0399	1.2e-05	9311_Chr05_3037	AK066579	Os.18305	gi_27548803	IPR000092	Polyprenyl synthetase
ATCGCCGAGA	19	68	17	2.55882	0.115	0.000117	9311_Chr03_0940		Os.12728	gi_88274372	IPR008147	Glutamine synthetase, beta-Grasp
GCTCATATTT	44	11	11	2.5	0.00162	0.147	9311_Chr02_2530	AK099086	Os.22781	gi_15850532	IPR000173	Glyceraldehyde 3-phosphate dehydrogenase
GAGACTTGAC	15	0	3	2.5	0.0324	0.246	9311_Chr10_1577				IPR005630	Terpene synthase, metal-binding
TTTATGTCTG	21	49	14	2.5	0.0907	0.00166	9311_Chr01_2412	AK100765	Os.19755	gi_88966317	IPR004713	Calcium/proton exchanger superfamily
GCAATCAATA	13	26	8	2.4375	0.122	0.022	9311_Chr01_0598				IPR001717	Anion exchange protein
GTTGATCTTC	25	13	8	2.375	0.0243	0.126	9311_Chr02_1919	AK100163	Os.13604		IPR001128	CytoChrome P450
GTTAGCAAAA	11	17	6	2.33333	0.118	0.0493	9311_Chr01_4844	AK101264		gi_88831594	IPR001393	Calsequestrin
GTTGTTTTCT	11	17	6	2.33333	0.118	0.0493	9311_Chr03_4087	AK067840	Os.10705	gi_86537727	IPR005818	Histone H1/H5
TTGCTTGGGA	113	192	66	2.31061	0.00434	0	9311_Chr04_1685	AK071685	Os.28203		IPR000173	Glyceraldehyde 3-phosphate dehydrogenase
CATAATTGAA	191	361	122	2.2623	0.00157	0	9311_Chr12_0590	AK059037			IPR008796	Photosystem I reaction centre subunit N
TTCGGGTGCA	916	350	281	2.25267	0	0.00882	9311_Chr05_0942	AK061611			IPR000894	Ribulose bisphosphate carboxylase, small chain
AGGGAGGCCG	25	2	6	2.25	0.0111	0.181	9311_Chr06_2649	AK071882	Os.47474	gi_86533630	IPR001623	Heat shock protein DnaJ, N-terminal
TGATACTACC	34	175	47	2.2234	0.0521	0	9311_Chr03_0555	AK066306	Os.12622	gi_86524737	IPR000056	Ribulose-phosphate 3-epimerase
ATCTGCCAGT	41	21	14	2.21429	0.00132	0.0868	9311_Chr03_3605	AK102194	Os.12692	gi_88956514	IPR008280	Tubulin/FtsZ, C-terminal
GTAGCCTATC	17	45	14	2.21429	0.119	0.00348	9311_Chr04_2559	AK073300	Os.5357	gi_88264435	NA
CCAAGGGTAG	13	0	3	2.16667	0.0487	0.246	9311_Chr02_2500				IPR002182	NB-ARC
CATCTCCAGT	34	26	14	2.14286	0.0176	0.0569	9311_Chr06_0600			gi_86530800	IPR004205	UcrQ
AAACCGAGGT	15	32	11	2.13636	0.122	0.0146	9311_Chr03_0978	AK059414	Os.11909		NA
CAGCATTCCA	8	26	8	2.125	0.173	0.022	9311_Chr12_0256			gi_88246093	IPR011701	Major facilitator superfamily MFS_1
TTTGTATTTC	46	81	30	2.11667	0.0435	0.000165	9311_Chr01_0633				IPR002213	UDP-glucuronosyl/UDP-glucosyltransferase
CATATGTTGA	11	115	30	2.1	0.0167	2e-06	9311_Chr06_3154	AK099961	Os.53776	gi_89162620	IPR007853	DNL zinc finger
TAGATATTAT	67	70	33	2.07576	0.00685	0.00472	9311_Chr02_0029	AK065309	Os.15243		IPR001433	Oxidoreductase FAD/NAD(P)-binding
TGTGAAGTTC	31	2	8	2.0625	0.00867	0.106	9311_Chr03_3669	AK070408	Os.59414		IPR001701	Glycoside hydrolase, family 9
GTCACACCCC	11	34	11	2.04545	0.148	0.0103	9311_Chr03_0432	AK109525	Os.56167	gi_86433251	IPR001212	Somatomedin B
TTGTTTTGCA	11	34	11	2.04545	0.148	0.0103	9311_Chr04_2083	AK066402	Os.51212		IPR001395	Aldo/keto reductase
GTGTTTTTGA	25	32	14	2.03571	0.0622	0.0255	9311_Chr02_4003			gi_89189946	IPR000644	CBS
TGTGACTTAA	11	66	19	2.02632	0.0828	0.000413	9311_Chr03_3777		Os.2348	gi_88203436	IPR002487	Transcription factor, K-box
TACGTATGCG	0	666	166	2.00602	0	0	9311_Chr01_1137	AK062972		gi_86544978	IPR002048	Calcium-binding EF-hand
TGTATCCTCT	19	79	25	1.96	0.0909	0.00022	9311_Chr12_2165	AK066766	Os.10598		IPR004294	Retinal pigment epithelial membrane protein
TAACTTACTC	88	139	58	1.9569	0.0167	5.9e-05	9311_Chr06_2775	AK064913	Os.9440		IPR005937	26S proteasome subunit P45
TAGCAATGCC	25	49	19	1.94737	0.0941	0.00652	9311_Chr03_1705	AK058426		gi_88204579	IPR006662	Thioredoxin-related
ATCCATATCA	134	177	80	1.94375	0.00293	2.5e-05	9311_Chr07_1882	AK071634	Os.2248		IPR005805	Rieske iron-sulfur protein
TATACCCAAA	25	41	17	1.94118	0.0805	0.0129	9311_Chr05_0219				IPR000571	Zn-finger, C-x8-C-x5-C-x3-H type
TTGAAGCTTT	19	4	6	1.91667	0.0339	0.205	9311_Chr03_1840	AK073724			IPR001931	Ribosomal protein S21e
AAGCAACTTC	2	21	6	1.91667	0.175	0.023	9311_Chr02_0146	AK064929	Os.19594	gi_88234946	NA
ATCATCAGAGb	76	81	41	1.91463	0.0199	0.0137	9311_Chr05_0219	AK105767	Os.11774	gi_18387502	IPR000571	Zn-finger, C-x8-C-x5-C-x3-H type
ATCATCAGAGb	76	81	41	1.91463	0.0199	0.0137	9311_Chr09_0455	AK064311	Os.51930		IPR001841	Zn-finger, RING
ATGAAGTTGT	81	235	83	1.90361	0.0517	0	9311_Chr11_0909	AK102327	Os.11370		IPR002198	Short-chain dehydrogenase/reductase SDR
ATAGTATGGA	4	26	8	1.875	0.141	0.022	9311_Chr03_0821			gi_88990606	IPR000210	BTB/POZ
TGGTTTTATC	32	79	30	1.85	0.089	0.00086	9311_Chr02_3400		Os.7909	gi_88246321	IPR008147	Glutamine synthetase, beta-Grasp
CGTACGTACG	21	100	33	1.83333	0.0538	6e-05	9311_Chr01_5258	AK060804		gi_88844208	IPR003496	ABA/WDS induced protein
TAAATTTTGA	17	45	17	1.82353	0.122	0.00684	9311_Chr01_0055	AK099702	Os.1005	gi_86882082	IPR003821	1-deoxy-D-xylulose 5-phosphate reductoisomerase
ATTTGCTCCT	32	19	14	1.82143	0.0233	0.103	9311_Chr02_0697			gi_88841735	IPR004131	Inorganic H+ pyrophosphatase
AGTTACAACT	63	68	36	1.81944	0.0156	0.00927	9311_Chr03_4165	AK060962	Os.58591	gi_88836641	IPR003884	Factor I membrane attack complex
TTTGCTGCTA	29	11	11	1.81818	0.024	0.147	9311_Chr02_0049	AK102423	Os.12238		IPR000876	Ribosomal protein S4E
CTCAAGATGA	8	21	8	1.8125	0.173	0.0435	9311_Chr12_1577	AK071613	Os.165	gi_86507686	IPR000916	Bet v I allergen
TGTATCACTG	52	56	30	1.8	0.0259	0.0178	9311_Chr06_2355			gi_88978526	IPR003107	RNA-processing protein, HAT helix
GAGGAATGGA	132	141	77	1.77273	0.00254	0.000452	9311_Chr03_3931	AK060493		gi_89193802	IPR003666	Photosystem I reaction center protein PsaF, subunit III
ATTATTCTTT	1	38	11	1.77273	0.15	0.00496	9311_Chr04_0788	AK067128	Os.12679		IPR011009	Protein kinase-like
TAATATTCTA	19	41	17	1.76471	0.115	0.0129	9311_Chr01_5313	AK069516	Os.11921	gi_29682635	IPR008598	Drought induced 19
GGGGAATATG	21	0	6	1.75	0.0237	0.107	9311_Chr12_1259	AK060318	Os.18299	gi_86535392	IPR005123	2OG-Fe(II) oxygenase
TCTTGTCTGT	21	0	6	1.75	0.0237	0.107	9311_Chr01_4294			gi_88480725	IPR006219	Phospho-2-dehydro-3-deoxyheptonate aldolase, subtype 1
TGTTCTGTCA	19	2	6	1.75	0.0339	0.181	9311_Chr07_2328			gi_88236952	IPR002480	DAHP synthetase, class II
ATAAATACTA	0	21	6	1.75	0.0989	0.00423	9311_Chr05_0505	AK066130	Os.12102	gi_88664090	NA
CTTGTTGAAG	21	66	25	1.74	0.0977	0.0017	9311_Chr04_1271			gi_86855368	IPR000967	Zn-finger, NF-X1 type
GATTATACCT	21	66	25	1.74	0.0977	0.0017	9311_Chr03_2155			gi_87038350	IPR005735	Zn-finger, LSD1 type
GTCTACAACC	32	103	39	1.73077	0.0752	0.000168	9311_Chr07_1614			gi_88475291	IPR000131	H+-transporting two-sector ATPase, gamma subunit
GCTAGATACA	41	83	36	1.72222	0.0495	0.00146	9311_Chr03_2170	AK063199		gi_88981793	IPR000164	Histone H3
TTTCTGTCTA	29	36	19	1.71053	0.0723	0.0345	9311_Chr03_1476	AK106050	Os.12546		IPR004911	Gamma interferon inducible lysosomal thiol reductase GILT
AGCAATGGAC	1	26	8	1.6875	0.163	0.022	9311_Chr01_4272		Os.19035		IPR000825	SufBD
TGTTAGATAG	1	26	8	1.6875	0.163	0.022	9311_Chr11_0374	AK102797	Os.27753	gi_86869253	IPR001296	Glycosyl transferase, group 1
TAAATCTCAC	21	43	19	1.68421	0.111	0.0159	9311_Chr06_1117	AK064894		gi_30228244	IPR000086	NUDIX hydrolase
TTTGTGCATC	21	53	22	1.68182	0.107	0.00617	9311_Chr01_4098	AK066239		gi_88977382	NA
TATATTATCA	11	36	14	1.67857	0.133	0.0138	9311_Chr01_3236	AK069899	Os.11627	gi_86434699	IPR005937	26S proteasome subunit P45
CCTGGGATGA	54	28	25	1.64	0.00946	0.0933	9311_Chr04_2445	AK065188		gi_86509177	IPR000425	Major intrinsic protein
ACTGTCGAAG	105	145	77	1.62338	0.0221	0.000722	9311_Chr03_0227	AK067755	Os.4329		IPR000173	Glyceraldehyde 3-phosphate dehydrogenase
TTCTTCAGTT	32	58	28	1.60714	0.0855	0.00936	9311_Chr09_1978			gi_13807748	NA
TTACCTGTGG	0	19	6	1.58333	0.0989	0.034	9311_Chr12_0926	AK066177	Os.17276	gi_86887704	IPR003594	ATP-binding region, ATPase-like
TGCATACAGC	25	98	39	1.57692	0.0466	0.000316	9311_Chr07_2580	AK068130	Os.7907	gi_11442973	IPR012061	Glutamate synthase, large subunit region 3, putative
AGGAAAGTGC	23	21	14	1.57143	0.076	0.034	9311_Chr02_0337			gi_86858635	IPR002225	3-beta hydroxysteroid dehydrogenase/isomerase
TATATTTATC	13	56	22	1.56818	0.075	0.00455	9311_Chr01_1048			gi_15855874	IPR002109	Glutaredoxin
TTATATATTG	23	36	19	1.55263	0.104	0.0345	9311_Chr09_0145	AK099394	Os.11810	gi_86539213	IPR006843	PAP fibrillin
GTCTGGATTC	34	9	14	1.53571	0.0176	0.113	9311_Chr12_1663	AK070647			IPR002171	Ribosomal protein L2
CTCTTAATCC	54	81	44	1.53409	0.0607	0.00274	9311_Chr03_3985	AK061719	Os.12394		IPR011060	Ribulose-phosphate binding barrel
ATGATGATATb	511	908	464	1.52909	0.0117	0	9311_Chr12_0409			gi_12622616	IPR006458	Uncharacterized plant-specific domain
ATGATGATATb	511	908	464	1.52909	0.0117	0	9311_Chr08_0684			gi_86596429	IPR006814	Photosystem II protein PsbR
GTCCCAGCTT	63	62	41	1.52439	0.049	0.0511	9311_Chr01_3015			gi_4715141	IPR001765	Carbonic anhydrase, prokaryotic and plant
ATATGCCACT	38	105	47	1.52128	0.0637	0.000681	9311_Chr06_3039		Os.26393	gi_88490059	IPR008893	WGR
GCTTGGTGCA	69	224	97	1.51031	0.0202	1e-06	9311_Chr07_2422	AK069157	Os.2914	gi_86259760	IPR003594	ATP-binding region, ATPase-like
TCGTTTGCTG	69	6	25	1.5	0.001	0.0127	9311_Chr08_0395	AK064768	Os.11202	gi_88967109	IPR001077	O-methyltransferase, family 2
ATGTATATGT	42	32	25	1.48	0.036	0.078	9311_Chr08_2829	AK066210	Os.11841	gi_86870535	NA
GACCGTTAAT	44	11	19	1.44737	0.0128	0.0764	9311_Chr03_0617	AK073196			IPR000178	Initiation factor 2
TTTGTTACTA	17	32	17	1.44118	0.122	0.039	9311_Chr03_1579	AK066789	Os.19474	gi_88971565	IPR003107	RNA-processing protein, HAT helix
CTCTTCAACC	17	32	17	1.44118	0.122	0.039	9311_Scaffold008355_2				IPR001140	ABC transporter, transmembrane region
TTAGTGCGTT	44	19	22	1.43182	0.0203	0.103	9311_Chr02_2132	AK068919	Os.12196	gi_86251341	IPR000866	Alkyl hydroperoxide reductase/ Thiol specific antioxidant/ Mal allergen
TGCTACTGCT	27	13	14	1.42857	0.0499	0.132	9311_Chr05_0963	AK069902	Os.37829	gi_88983132	IPR003311	AUX/IAA protein
CATATGTGAA	189	387	204	1.41176	0.0319	0	9311_Scaffold008355_1	AK099574		gi_88215583	IPR000894	Ribulose bisphosphate carboxylase, small chain
GATTGATTGAb	31	17	17	1.41176	0.0457	0.119	9311_Chr06_3192	AK070716	Os.7931		IPR002060	Squalene/phytoene synthase
GATTGATTGAb	31	17	17	1.41176	0.0457	0.119	9311_Chr09_1046	AK058840	Os.50830	gi_88213252	IPR006456	ZF-HD homeobox protein Cys/His-rich dimerisation region
TACAATTTAC	13	66	28	1.41071	0.0379	0.00304	9311_Chr03_3718	AK071178	Os.19100	gi_88957667	NA
AACAATCACT	32	92	44	1.40909	0.0554	0.00212	9311_Chr12_2085	AK073290	Os.10025	gi_3761267	IPR002060	Squalene/phytoene synthase
GAAATATGGA	19	43	22	1.40909	0.105	0.0242	9311_Chr06_1895	AK105345	Os.10743		NA
GCGCAGGAGG	54	70	44	1.40909	0.0607	0.0199	9311_Chr06_0005	AK070447			IPR011572	Blue (type 1) copper subtype
TGCATTATTT	11	28	14	1.39286	0.133	0.0444	9311_Chr03_1950		Os.16098	gi_16574229	IPR003690	Mitochodrial transcription termination factor-related
TCAATAAATT	65	56	44	1.375	0.0306	0.0546	9311_Chr04_2421	AK062772		gi_88297348	IPR000889	Glutathione peroxidase
TATGTATGTA	226	329	202	1.37376	0.0263	6.2e-05	9311_Chr03_2721	AK066762		gi_8859379	IPR001344	Chlorophyll A-B binding protein
ACAATAGATA	11	41	19	1.36842	0.0828	0.0208	9311_Chr06_2557	AK059450		gi_88214454	IPR001602	Protein of unknown function UPF0047
GAAGGAAGTT	31	51	30	1.36667	0.0914	0.0111	9311_Chr02_3610	AK066311	Os.17168	gi_86501112	IPR006529	U2 snRNP auxilliary factor, large subunit, splicing factor
GCTTTCGGGG	23	88	41	1.35366	0.00953	0.00748	9311_Chr03_1650		Os.12261	gi_86412460	IPR011009	Protein kinase-like
ATTTCGAGCG	101	38	52	1.33654	0.00228	0.047	9311_Chr01_3542	AK061237	Os.12535	gi_86414684	IPR006384	HAD-superfamily subfamily IB hydrolase, hypothetical 1
TTATGTCCTT	27	47	28	1.32143	0.0963	0.0304	9311_Chr10_0062		Os.3985	gi_88995454	IPR001395	Aldo/keto reductase
TAATTTGTCA	1	28	11	1.31818	0.15	0.0283	9311_Chr03_1149			gi_18388589	IPR002091	Aromatic amino acid permease
TCTCTGCACG	23	64	33	1.31818	0.0636	0.0101	9311_Chr02_2878	AK099767	Os.14058	gi_15852005	IPR001359	Synapsin
CGGTTCTGCC	1	28	11	1.31818	0.15	0.0283	9311_Chr03_1546				IPR010192	O-succinylbenzoate-CoA ligase
AATCTTGCAC	0	21	8	1.3125	0.0404	0.0435	9311_Chr07_2531	AK067278	Os.9778	gi_86884516	NA
GACCCGTACG	29	73	39	1.30769	0.063	0.0085	9311_Chr04_3201	AK065491	Os.7879	gi_38476591	IPR008147	Glutamine synthetase, beta-Grasp
TTTATATGTC	8	36	17	1.29412	0.0709	0.0231	9311_Chr12_1297			gi_2798763	IPR001623	Heat shock protein DnaJ, N-terminal
CGTTAGCTCC	13	36	19	1.28947	0.0978	0.0345	9311_Chr03_3612	AK069807	Os.11802	gi_87030251	IPR002781	Protein of unknown function DUF81
GTAGCAGCAG	117	81	77	1.28571	0.00987	0.0548	9311_Chr07_2508	AK107302	Os.31460	gi_86603661	IPR006186	Serine/threonine-specific protein phosphatase and bis(5-nucleosyl)-tetraphosphatase
AGTTATCTGT	13	43	22	1.27273	0.075	0.0242	9311_Chr04_2594	AK065769		gi_86599985	IPR002885	Pentatricopeptide repeat
TGGAAGAAAT	67	32	39	1.26923	0.0148	0.073	9311_Chr01_4303	AK071045	Os.14198	gi_86500717	IPR001322	Intermediate filament, C-terminal
ATTGAGTTGC	55	49	41	1.26829	0.0484	0.0649	9311_Chr03_4030	AK067703		gi_86827016	IPR000608	Ubiquitin-conjugating enzyme, E2
GGTTACATCT	38	81	47	1.26596	0.0637	0.0101	9311_Chr02_2554		Os.20084	gi_86517307	IPR004588	IspG protein
TTGTCCAAATb	32	11	17	1.26471	0.0365	0.102	9311_Chr04_2981			gi_86504790	IPR001214	Nuclear protein SET
TTGTCCAAATb	32	11	17	1.26471	0.0365	0.102	9311_Chr11_0062			gi_86482477	IPR000528	Plant lipid transfer protein/Par allergen
TTGTCCAAATb	32	11	17	1.26471	0.0365	0.102	9311_Chr12_0117			gi_86504356	IPR000528	Plant lipid transfer protein/Par allergen
CTCTTCCTCCb	80	51	52	1.25962	0.0188	0.0603	9311_Chr02_1516	AK071564	Os.7518		IPR004000	Actin/actin-like
CTCTTCCTCCb	80	51	52	1.25962	0.0188	0.0603	9311_Chr02_2796	AK107831		gi_88210014	IPR004207	Ferredoxin thioredoxin reductase, alpha chain
CACGCTACTT	92	11	41	1.2561	0.00117	0.00196	9311_Chr05_0279	AK103157			IPR002133	S-adenosylmethionine synthetase
CGCTCTATCCb	29	88	47	1.24468	0.0314	0.00523	9311_Chr01_3473			gi_86517862	IPR003437	Glycine cleavage system P-protein
CGCTCTATCCb	29	88	47	1.24468	0.0314	0.00523	9311_Chr06_2395			gi_88974398	IPR003437	Glycine cleavage system P-protein
TAAATTGACT	36	66	41	1.2439	0.049	0.0411	9311_Chr08_1462	AK066474	Os.16772	gi_88488482	IPR001910	Inosine/uridine-preferring nucleoside hydrolase
AAATGAACTT	31	66	39	1.24359	0.0698	0.0164	9311_Chr04_0557	AK073668		gi_86592836	IPR005818	Histone H1/H5
AGGATGCTCC	211	229	177	1.24294	0.0135	0.00921	9311_Chr02_3139		Os.12370	gi_8956857	IPR006083	Phosphoribulokinase/uridine kinase
GATGGTGAGG	61	21	33	1.24242	0.0134	0.0561	9311_Chr11_1529	AK067810	Os.12416	gi_89163373	IPR001099	Naringenin-chalcone synthase
ATAAGGATTA	25	2	11	1.22727	0.0422	0.0575	9311_Chr05_1863	AK064944	Os.7505	gi_86513693	IPR005477	Deoxyxylulose-5-phosphate synthase
TGTTCGGTTT	113	56	69	1.22464	0.00596	0.0464	9311_Chr05_2846			gi_88556312	IPR004928	Photosystem I reaction centre subunit VI
TTCGGCTGCA	447	235	279	1.22222	7e-06	0.0143	9311_Chr12_0920	AK068555		gi_29683742	IPR000894	Ribulose bisphosphate carboxylase, small chain
CTGTACGTAC	17	51	28	1.21429	0.0629	0.0196	9311_Chr09_2055			gi_66916111	IPR006662	Thioredoxin-related
TATACCGTGT	2	51	22	1.20455	0.00246	0.00241	9311_Chr07_2191	AK067272			IPR001509	NAD-dependent epimerase/dehydratase
GTGCTTGATC	17	81	41	1.19512	0.0102	0.00173	9311_Chr04_2253			gi_3763716	IPR002198	Short-chain dehydrogenase/reductase SDR
TATGTTATTA	55	43	41	1.19512	0.0484	0.076	9311_Chr02_0012			gi_86543467	IPR006140	D-isomer specific 2-hydroxyacid dehydrogenase, NAD-binding
AGCCTCTTCGb	19	0	8	1.1875	0.0601	0.0468	9311_Chr08_0227			gi_88459339	IPR001813	Ribosomal protein 60S
AGCCTCTTCGb	19	0	8	1.1875	0.0601	0.0468	9311_Chr12_0258			gi_89197014	IPR001790	Ribosomal protein L10
CGTGTCTGTT	27	51	33	1.18182	0.0793	0.0357	9311_Chr03_1159	AK102392	Os.12699	gi_88903539	IPR001272	Phosphoenolpyruvate carboxykinase (ATP)
GAACTTTGGG	31	64	41	1.15854	0.059	0.0262	9311_Chr03_1001		Os.39075	gi_29686298	IPR009438	Phytosulfokine
ACATACACGA	67	130	86	1.14535	0.0353	0.00751	9311_Chr07_2562			gi_86251530	IPR003672	CobN/magnesium chelatase
TTGATATTGTb	235	222	201	1.13682	0.0253	0.0316	9311_Chr05_0523	AK103197	Os.54301		NA
TTGATATTGTb	235	222	201	1.13682	0.0253	0.0316	9311_Chr07_1806	AK069170	Os.76063	gi_18385414	IPR008797	Photosystem II oxygen evolving complex protein PsbQ
TGCAGTAACA	171	192	160	1.13437	0.0309	0.0209	9311_Chr06_1155	AK105959			NA
TAATAATGCA	25	81	47	1.12766	0.0191	0.0101	9311_Chr04_0445	AK060268		gi_88994776	NA
AGCCGGTTGT	55	100	69	1.12319	0.0465	0.017	9311_Chr02_3995				IPR011009	Protein kinase-like
TTATGGCTTG	63	4	30	1.11667	0.00703	0.00152	9311_Chr07_0746		Os.18257	gi_88235839	IPR008811	Raffinose synthase
GAGAAAATTA	312	286	268	1.11567	0.015	0.0265	9311_Chr01_4547	AK058284		gi_89193945	IPR001344	Chlorophyll A-B binding protein
GGAAAACACG	13	36	22	1.11364	0.075	0.047	9311_Chr09_0220	AK099860	Os.5370		IPR004209	Ferredoxin thioredoxin reductase, beta chain
AAAACACATA	1	41	19	1.10526	0.0646	0.0208	9311_Chr10_1073	AK071316	Os.34459	gi_88255477	IPR004313	Acireductone dioxygenase, ARD
TATAAGTCTG	8	58	30	1.1	0.00528	0.0141	9311_Chr05_3013			gi_88504223	IPR009057	Homeodomain-like
GATCACATAC	1	36	17	1.08824	0.0922	0.0231	9311_Chr02_0572	AK058890	Os.11995	gi_88994110	IPR004360	Glyoxalase/bleomycin resistance protein/dioxygenase
CTTGTGATTC	352	498	400	1.0625	0.0133	0.00278	9311_Chr11_0452			gi_22307005	IPR000741	Fructose-bisphosphate aldolase, class-I
GTTTGATAGA	0	23	11	1.04545	0.0165	0.051	9311_Chr10_2150	AK103251	Os.4741		IPR006351	3-amino-5-hydroxybenoic acid synthesis related
TCGGTTCAGT	54	21	36	1.04167	0.0375	0.0433	9311_Chr08_0221				NA
AGACAAATGT	96	224	155	1.03226	0.00215	0.00274	9311_Chr04_1939				IPR006349	2-phosphoglycolate phosphatase, eukaryotic
ATCCCCTCTG	40	94	66	1.01515	0.0171	0.0214	9311_Chr05_3068	AK105697	Os.32177	gi_88844029	IPR007630	Sigma-70 region 4
TACTTTTGTT	132	160	146	1	0.0366	0.0355	9311_Chr07_0356	AK062189	Os.7873	gi_86252400	IPR011060	Ribulose-phosphate binding barrel
TAGTACTCAT	120	128	124	1	0.0453	0.0437	9311_Chr10_1900	AK070172	Os.10505	gi_86835298	IPR011009	Protein kinase-like
CTTGTTTGAAb	8	43	0	#DIV/0!	0.0721	6e-06	9311_Chr05_0884			gi_86895324	IPR003866	Isoflavone reductase
CTTGTTTGAAb	8	43	0	#DIV/0!	0.0721	6e-06	9311_Chr05_0889			gi_86432829	IPR003866	Isoflavone reductase
TTTGATAACA	8	32	0	#DIV/0!	0.0721	0.000104	9311_Chr01_4947	AK061690			IPR001684	Ribosomal protein L27
GAATCATAAA	6	26	0	#DIV/0!	0.122	0.000583	9311_Chr02_0730				NA
CTTTGTTCTCb	6	26	0	#DIV/0!	0.122	0.000583	9311_Chr05_2806				IPR003191	Guanylate-binding protein
CTTTGTTCTCb	6	26	0	#DIV/0!	0.122	0.000583	9311_Chr07_0528				IPR001566	23S rRNA methyltransferase/RumA
TGTACTCTGG	4	26	0	#DIV/0!	0.206	0.000583	9311_Chr06_1759	AK063797		gi_86829369	NA
CACATACACA	2	26	0	#DIV/0!	0.349	0.000583	9311_Chr08_2761	AK069761	Os.5986	gi_88993826	IPR004045	Glutathione S-transferase, N-terminal
TAATAATATA	8	19	0	#DIV/0!	0.0721	0.00325	9311_Chr01_0560	AK067202	Os.15606	gi_86882417	IPR006016	UspA
TCTATGATCT	4	21	0	#DIV/0!	0.206	0.00183	9311_Chr01_0063	AK065885	Os.23550	gi_88291383	IPR001279	Beta-lactamase-like
CATAATTAGT	65	2	0	#DIV/0!	0	0.318	9311_Chr09_1468		Os.5682	gi_88211085	NA
CCTCCGTCGT	42	2	0	#DIV/0!	6e-06	0.318	9311_Chr09_1504	AK073885	Os.53679	gi_58670177	IPR002099	DNA mismatch repair protein
TATAACAATT	17	9	0	#DIV/0!	0.0052	0.057	9311_Chr03_0894	AK070981	Os.10941		IPR002487	Transcription factor, K-box
CTAGCTTTGC	17	2	0	#DIV/0!	0.0052	0.318	9311_Chr05_1998			gi_16576936	IPR003854	Gibberellin regulated protein
CAATATGATGb	15	2	0	#DIV/0!	0.00879	0.318	9311_Chr04_3282	AK107558		gi_86536336	IPR002048	Calcium-binding EF-hand
CAATATGATGb	15	2	0	#DIV/0!	0.00879	0.318	9311_Chr02_3364	AK070160	Os.9055	gi_88832042	IPR009072	Histone-fold
AATGCAATAA	15	2	0	#DIV/0!	0.00879	0.318	9311_Chr05_0253	AK069689	Os.5660	gi_88253079	IPR000873	AMP-dependent synthetase and ligase
TAATTTTGAT	13	2	0	#DIV/0!	0.0149	0.318	9311_Chr03_2779	AK061813		gi_4715470	IPR004901	Alpha-1,4-glucan-protein synthase (UDP-forming)
AAAAATGTTA	11	2	0	#DIV/0!	0.0252	0.318	9311_Chr12_0715	AK059945			IPR009818	Ataxin-2, C-terminal
GATATTTTGT	1	6	0	#DIV/0!	0.0426	0.101	9311_Chr05_2486	AK066345	Os.5215		IPR009806	Photosystem II protein PsbW, class 2
TAATCTTTTC	1	2	0	#DIV/0!	0.0426	0.318	9311_Chr04_0449			gi_88253009	NA
ACTGTTATTAb	1	11	0	#DIV/0!	0.0426	0.0321	9311_Chr06_0119	AK058833		gi_88523829	IPR000582	Acyl-coA-binding protein, ACBP
ACTGTTATTAb	1	11	0	#DIV/0!	0.0426	0.0321	9311_Chr01_0699	AK071329	Os.9853	gi_88975214	IPR000906	ZU5
AAACTGAATT	1	11	0	#DIV/0!	0.0426	0.0321	9311_Chr06_0365			gi_88503995	IPR001664	Intermediate filament protein
CCCAAGGACAb	21	58	0	#DIV/0!	0.00181	0	9311_Chr06_0230			gi_88488405	IPR000164	Histone H3
CCCAAGGACAb	21	58	0	#DIV/0!	0.00181	0	9311_Chr11_0351			gi_5816534	IPR000164	Histone H3
CCCAAGGACAb	21	58	0	#DIV/0!	0.00181	0	9311_Chr05_2033			gi_88512184	NA
GATGAGTGGG	21	51	0	#DIV/0!	0.00181	1e-06	9311_Chr08_2294	AK064774	Os.10113		IPR000192	Aminotransferase, class V
AGTATAAAAA	11	43	0	#DIV/0!	0.0252	6e-06	9311_Chr01_4277				NA
GATAAAAAAA	11	32	0	#DIV/0!	0.0252	0.000104	9311_Chr08_0531	AK107028	Os.20077	gi_86544870	IPR011616	bZIP transcription factor, bZIP_1
GTAATGTACC	1	41	0	#DIV/0!	0.0426	1.1e-05	9311_Chr05_1846	AK068025		gi_88380469	IPR010121	Pyruvate, phosphate dikinase
ATACAGTACC	11	17	0	#DIV/0!	0.0252	0.00576	9311_Chr01_4490	AK100818	Os.37904		NA
GTATATATGA	0	62	0	#DIV/0!	.	0	9311_Chr07_0291			gi_88998148	NA
CTCTACAACC	0	28	0	#DIV/0!	.	0.000328	9311_Chr12_0923	AK068266	Os.10959		IPR000894	Ribulose bisphosphate carboxylase, small chain
AATAAAGTAG	471	0	0	#DIV/0!	0	.	9311_Chr05_1806	AK071196	Os.4976		IPR000726	Glycoside hydrolase, family 19
CCTACTCCTA	117	0	0	#DIV/0!	0	.	9311_Chr01_2675	AK070921	Os.25495	gi_86484972	IPR003036	Core shell protein Gag P30
TGTTACCGTG	107	0	0	#DIV/0!	0	.	9311_Chr03_3953			gi_86842885	IPR002004	Polyadenylate-binding protein/Hyperplastic disc protein
AGCTAAATAT	57	0	0	#DIV/0!	0	.	9311_Chr03_4171		Os.8219	gi_66915521	NA
TACAGCTCAG	44	0	0	#DIV/0!	3e-06	.	9311_Chr02_2023	AK107896		gi_86532680	IPR003403	Herpesvirus immediate early protein
CTGCGCGCGT	32	0	0	#DIV/0!	7.7e-05	.	9311_Chr09_0875			gi_89162770	IPR000668	Peptidase C1A, papain
CATATGTGTA	29	0	0	#DIV/0!	0.000221	.	9311_Chr05_2728	AK107100		gi_86485564	IPR007186	Plant invertase/pectin methylesterase inhibitor
TGTGAGATCG	21	0	0	#DIV/0!	0.00181	.	9311_Chr02_0249	AK109576		gi_8856882	NA
ATGCTGTCAA	21	0	0	#DIV/0!	0.00181	.	9311_Chr03_1515		Os.11313	gi_88258623	IPR000916	Bet v I allergen
AGATGTTACT	19	0	0	#DIV/0!	0.00307	.	9311_Chr05_0120	AK058320	Os.28047	gi_86501755	IPR006045	Cupin
CTGGATTATG	17	0	0	#DIV/0!	0.0052	.	9311_Chr07_0397	AK100222	Os.33534		IPR006780	YABBY protein
AACTGATATA	17	0	0	#DIV/0!	0.0052	.	9311_Chr01_4997	AK070978	Os.34543		NA
CAGGCTTTTT	15	0	0	#DIV/0!	0.00879	.	9311_Chr01_4908			gi_88258571	IPR000258	Bacterial ice-nucleation proteins octamer repeat
CTTTGTTTGC	15	0	0	#DIV/0!	0.00879	.	9311_Chr06_2043	AK104528		gi_86506770	IPR010800	Glycine rich
AAAAATGTAC	13	0	0	#DIV/0!	0.0149	.	9311_Chr04_1236			gi_3761790	IPR006041	Pollen Ole e 1 allergen and extensin
CCCGATCGAA	11	0	0	#DIV/0!	0.0252	.	9311_Chr04_3326	AK071236	Os.5821	gi_13896733	IPR008972	Cupredoxin
GATAAGAGAA	11	0	0	#DIV/0!	0.0252	.	9311_Chr03_2163			gi_87038691	IPR002480	DAHP synthetase, class II
GCTAGCTACT	11	0	0	#DIV/0!	0.0252	.	9311_Chr08_2533	AK100263	Os.4153	gi_88252467	IPR002487	Transcription factor, K-box
TCAGTGAATT	11	0	0	#DIV/0!	0.0252	.	9311_Chr12_1260			gi_86537103	IPR005123	2OG-Fe(II) oxygenase
TGTCATCGTG	11	0	0	#DIV/0!	0.0252	.	9311_Chr03_0234			gi_15849168	IPR008176	Gamma thionin
TTGTGCTTTC	11	0	0	#DIV/0!	0.0252	.	9311_Chr10_0790	AK070069	Os.5297	gi_88202765	IPR006041	Pollen Ole e 1 allergen and extensin
TTTTTTTGTAb	1	0	0	#DIV/0!	0.0426	.	9311_Chr03_2433	AK065739	Os.12528	gi_89189421	IPR010121	Pyruvate, phosphate dikinase
TTTTTTTGTAb	1	0	0	#DIV/0!	0.0426	.	9311_Chr07_1904	AK101241	Os.5797		IPR002652	Importin alpha-like protein, beta-binding region
TAATTTCTAC	1	0	0	#DIV/0!	0.0426	.	9311_Chr01_1010			gi_86880075	IPR000425	Major intrinsic protein
CTACAATTTG	1	0	0	#DIV/0!	0.0426	.	9311_Chr01_3664			gi_88542898	IPR001757	ATPase, E1-E2 type
TGTTTATGTA	1	0	0	#DIV/0!	0.0426	.	9311_Chr11_0037	AK069456	Os.11549	gi_86872412	IPR002016	Haem peroxidase, plant/fungal/bacterial
CAATAAAACC	1	0	0	#DIV/0!	0.0426	.	9311_Chr04_3370	AK065236	Os.12363		IPR002198	Short-chain dehydrogenase/reductase SDR
CATAGCCGAA	1	0	0	#DIV/0!	0.0426	.	9311_Chr07_1475				IPR001975	Ribosomal protein L40e
GCATCGCCTT	1	0	0	#DIV/0!	0.0426	.	9311_Chr07_0986	AK106951		gi_86828983	NA
a P, N, and L stand for Pa64s, 9311, and LYP9, respectively. Ratios are calculated as ratio=L/[(P+N)/2] for up-regulated tags and [(P+N)/2]/L for down-regulated tags NA indicateds that gene annotation are not available. b Tag matches more than one predicted genes.
