# Supplementary material for: Differential gene expression in an elite hybrid rice cultivar (Oryza sativa, L) and its parental lines based on SAGE data
Source: BMC Plant Biol. 2007 Sep 19;7:49. doi: 10.1186/1471-2229-7-49 (PMC2077334; doi:10.1186/1471-2229-7-49)
Supplement: Additional file 4 — The details of differentially-expressed genes in root. We integrated expression information, function annotation, and tag-mapping information of root differentially-expressed genes in the excel tables. [file 1471-2229-7-49-S4.xls]

## Sheet: Sheet1
Additional file 4. Differentially expressed tags in roots (P<0.05)
Tag	Copy No.			Ratioa	P-Value		Accession No.				IPR	Gene annotation
	Na	Pa	La		L vs. N	L vs.P	Predicted gene	Fl-cDNA	UniGene	EST
Up-Regulated Tags
(>1.0-fold)
TACTTGCGTA	0	1	28	56	0.000242	0.000282	9311_Chr07_0523			gi_88210839	NA	NA
ACTGTCGAAG	0	1	14	28	0.0123	0.0196	9311_Chr03_0227	AK067755	Os.4329		IPR000173	Glyceraldehyde 3-phosphate dehydrogenase
TAATAATCTG	0	1	14	28	0.0123	0.0196	9311_Chr11_0665			gi_15857232	IPR011009	Protein kinase-like
GATATATGGA	2	0	21	21	0.00755	0.000501	9311_Chr12_1000	AK059750			IPR003757	Photosystem I reaction centre, subunit XI PsaL
ATCCCCTCTG	0	1	10	20	0.0328	0.0525	9311_Chr05_3068	AK105697	Os.32177	gi_88844029	IPR007630	Sigma-70 region 4
ATTATACTTT	0	1	10	20	0.0328	0.0525	9311_Chr05_3037	AK066579	Os.18305	gi_27548803	IPR000092	Polyprenyl synthetase
CTCTTAATCC	0	1	10	20	0.0328	0.0525	9311_Chr03_3985	AK061719	Os.12394		IPR011060	Ribulose-phosphate binding barrel
GTCCCAGCTT	0	1	10	20	0.0328	0.0525	9311_Chr01_3015			gi_4715141	IPR001765	Carbonic anhydrase, prokaryotic and plant
GAGAAAATTA	0	3	24	16	0.000645	0.00265	9311_Chr01_4547	AK058284		gi_89193945	IPR001344	Chlorophyll A-B binding protein
CTGTACGTAC	2	0	14	14	0.0385	0.0056	9311_Chr09_2055			gi_66916111	IPR006662	Thioredoxin-related
TTTAGACGTG	6	0	31	10.3333	0.00487	1.3e-05	9311_Chr02_2687				IPR001905	Ammonium transporter
GAGAGAGGGA	2	0	10	10	0.0822	0.0187	9311_Chr01_2088			gi_86256414	IPR002628	Photosystem II manganese-stabilizing protein PsbO
GTAGCAGCAG	2	0	10	10	0.0822	0.0187	9311_Chr07_2508	AK107302	Os.31460	gi_86603661	IPR006186	Serine/threonine-specific protein phosphatase and bis(5-nucleosyl)-tetraphosphatase
TACAGCTCAG	2	0	10	10	0.0822	0.0187	9311_Chr02_2023	AK107896		gi_86532680	IPR003403	Herpesvirus immediate early protein
CATAATTGAA	2	1	14	9.33333	0.0385	0.0196	9311_Chr12_0590	AK059037			IPR008796	Photosystem I reaction centre subunit N
TGCTGAGATT	0	3	14	9.33333	0.0123	0.0413	9311_Chr03_3641	AK062113	Os.37894	gi_88245659	IPR003451	LytB protein
GAAAACTTGT	6	3	38	8.44444	0.00113	4.6e-05	9311_Chr01_4884	AK060103	Os.12421		IPR006702	Protein of unknown function DUF588
GGATGATTTG	0	7	28	8	0.000242	0.00975	9311_Chr07_2684	AK073356	Os.8188	gi_89162319	IPR006016	UspA
TGTTCCTTTC	6	0	24	8	0.019	0.00015	9311_Chr06_2998	AK071376			IPR003527	MAP kinase
AGACAAATGT	2	3	17	6.8	0.0173	0.0173	9311_Chr04_1939				IPR006349	2-phosphoglycolate phosphatase, eukaryotic
CATATGTGAA	4	1	17	6.8	0.0378	0.00704	9311_Scaffold008355_1	AK099574		gi_88215583	IPR000894	Ribulose bisphosphate carboxylase, small chain
GAGGAATGGA	4	1	17	6.8	0.0378	0.00704	9311_Chr03_3931	AK060493		gi_89193802	IPR003666	Photosystem I reaction center protein PsaF, subunit III
AGTATATTTC	10	12	73	6.63636	4e-06	2e-06	9311_Chr11_2295		Os.11573	gi_87020044	IPR003959	AAA ATPase, central region
TTCGGGTGCA	10	13	76	6.6087	2e-06	2e-06	9311_Chr05_0942	AK061611			IPR000894	Ribulose bisphosphate carboxylase, small chain
TGTGTACGTGb	10	3	42	6.46154	0.00282	1.6e-05	9311_Chr08_0157	AK060602	Os.62181	gi_86532489	IPR009388	Photosystem II protein PsbY
TGTGTACGTGb	10	3	42	6.46154	0.00282	1.6e-05	9311_Chr09_2114	AK064211	Os.12966	gi_86525270	IPR005123	2OG-Fe(II) oxygenase
TATCTTTGTC	4	4	24	6	0.00909	0.00619	9311_Chr09_1283	AK065039		gi_86871464	IPR005123	2OG-Fe(II) oxygenase
CAAGGATTGA	6	1	21	6	0.0354	0.00246	9311_Chr07_0283	AK065248			IPR002683	Photosystem II oxygen evolving complex protein PsbP
ATGATGATATb	17	15	90	5.625	2e-06	0	9311_Chr08_0684			gi_86596429	IPR006814	Photosystem II protein PsbR
ATGATGATATb	17	15	90	5.625	2e-06	0	9311_Chr12_0409			gi_12622616	IPR006458	Uncharacterized plant-specific domain
TGAGTCATCA	10	6	45	5.625	0.00146	6.1e-05	9311_Chr05_0719			gi_88998265	IPR000347	Plant metallothionein, family 15
ATGATATATT	2	3	14	5.6	0.0385	0.0413	9311_Chr12_1461	AK068646	Os.6265	gi_89161676	IPR003961	Fibronectin, type III
AACAATCACT	4	1	14	5.6	0.0722	0.0196	9311_Chr12_2085	AK073290	Os.10025	gi_3761267	IPR002060	Squalene/phytoene synthase
ATTGCGGAAT	6	3	24	5.33333	0.019	0.00265	9311_Chr03_3682	AK100404	Os.59408	gi_88840987	IPR001085	Glycine hydroxymethyltransferase
AGGATGCTCC	4	4	21	5.25	0.0189	0.0145	9311_Chr02_3139		Os.12370	gi_8956857	IPR006083	Phosphoribulokinase/uridine kinase
TTCGGCTGCA	10	4	35	5	0.00975	0.000394	9311_Chr12_0920	AK068555		gi_29683742	IPR000894	Ribulose bisphosphate carboxylase, small chain
ATCCATATCA	0	4	10	5	0.0328	0.129	9311_Chr07_1882	AK071634	Os.2248		IPR005805	Rieske iron-sulfur protein
ACGTTTCCGC	4	0	10	5	0.129	0.0187	9311_Chr04_1341			gi_86527816	IPR003493	Herpesvirus glycoprotein H
TGTATCCTCT	4	0	10	5	0.129	0.0187	9311_Chr12_2165	AK066766	Os.10598		IPR004294	Retinal pigment epithelial membrane protein
TAAATTGTGC	12	13	62	4.96	0.000106	4.9e-05	9311_Chr07_0331	AK058788			IPR000549	Photosystem I psaG/psaK protein
TGTATGTGTG	4	3	17	4.85714	0.0378	0.0173	9311_Chr03_4258		Os.39973	gi_33683110	IPR002108	Actin-binding, cofilin/tropomyosin type
TATGTATGTA	4	3	17	4.85714	0.0378	0.0173	9311_Chr03_2721	AK066762		gi_8859379	IPR001344	Chlorophyll A-B binding protein
CTTGTGATTC	10	6	38	4.75	0.00531	0.000394	9311_Chr11_0452			gi_22307005	IPR000741	Fructose-bisphosphate aldolase, class-I
TACGTATGCG	2	7	21	4.66667	0.00755	0.0392	9311_Chr01_1137	AK062972		gi_86544978	IPR002048	Calcium-binding EF-hand
CCATTGATCT	0	12	28	4.66667	0.000242	0.0336	9311_Chr08_2466			gi_88203166	IPR007613	Protein of unknown function DUF568
TGCAGTAACA	2	4	14	4.66667	0.0385	0.0675	9311_Chr06_1155	AK105959			NA
TTTTTGAGTT	0	6	14	4.66667	0.0123	0.0947	9311_Chr12_1560				IPR006016	UspA
CTCGGCCTCG	4	4	17	4.25	0.0378	0.0323	9311_Chr07_0524			gi_88205052	NA	NA
TAATATGATG	10	12	45	4.09091	0.00146	0.00127	9311_Chr12_0923			gi_29614740	IPR000894	Ribulose bisphosphate carboxylase, small chain
ATTTCGAGCG	2	10	24	4	0.00323	0.0427	9311_Chr01_3542	AK061237	Os.12535	gi_86414684	IPR006384	HAD-superfamily subfamily IB hydrolase, hypothetical 1
GTAGTTTTGG	10	9	38	4	0.00531	0.00176	9311_Chr09_0218	AK069757	Os.76823	gi_86252938	IPR000357	HEAT
TTTGTGTTGT	19	6	49	3.92	0.00798	2.4e-05	9311_Chr01_4904				IPR010666	GRF zinc finger
ACAAGTTTTT	48	34	153	3.73171	1e-06	0	9311_Chr11_2295	AK060847			IPR003959	AAA ATPase, central region
CTTACTGCCG	8	9	31	3.64706	0.00991	0.00795	9311_Chr03_2663	AK064786	Os.11929	gi_15857666	IPR010236	Fe-S protein assembly chaperone HscA
AACTATGCTA	12	19	52	3.35484	0.000811	0.00353	9311_Chr01_4223	AK070463	Os.4644	gi_6449659	IPR005132	Rare lipoprotein A
GGCCTAGCTGb	17	16	55	3.33333	0.00161	0.000748	9311_Chr12_1411			gi_89170178	NA	NA
GGCCTAGCTGb	17	16	55	3.33333	0.00161	0.000748	9311_Chr12_1412			gi_33381118	NA	NA
CCATCAGTGA	0	6	10	3.33333	0.0328	0.158	9311_Chr02_2574		Os.3397	gi_86538460	IPR000315	Zn-finger, B-box
GTTGATCTTC	0	6	10	3.33333	0.0328	0.158	9311_Chr02_1919	AK100163	Os.13604		IPR001128	CytoChrome P450
GATTTGCACT	27	1	45	3.21429	0.0416	1e-06	9311_Chr08_0213	AK101577	Os.54054	gi_5667372	IPR001878	Zn-finger, CCHC type
ACACTACAGT	6	3	14	3.11111	0.105	0.0413	9311_Chr03_3625	AK108483	Os.16838	gi_18386859	NA
TGATACTACC	8	1	14	3.11111	0.132	0.0196	9311_Chr03_0555	AK066306	Os.12622	gi_86524737	IPR000056	Ribulose-phosphate 3-epimerase
ATTATACTGT	12	35	73	3.10638	1.2e-05	0.00511	9311_Chr08_2631			gi_88224012	NA	NA
GGTTACATCT	8	3	17	3.09091	0.0888	0.0173	9311_Chr02_2554		Os.20084	gi_86517307	IPR004588	IspG protein
TGTTTGTGTT	23	9	49	3.0625	0.017	0.000147	9311_Chr03_2175	AK065674	Os.59384		IPR001092	Basic helix-loop-helix dimerisation region bHLH
TCTTGATCTG	4	15	28	2.94737	0.00426	0.0561	9311_Chr03_1708				IPR003441	No apical meristem (NAM) protein
AATTTGTTGG	37	25	87	2.80645	0.00177	3.3e-05	9311_Chr05_2972	AK061714		gi_88836573	IPR002041	GTP-binding nuclear protein Ran
ATACTTGCCG	8	12	28	2.8	0.0183	0.0336	9311_Chr10_2112		Os.8003	gi_88213659	IPR002569	Methionine sulfoxide reductase A
GGGGATTGTG	12	9	28	2.66667	0.0435	0.0159	9311_Chr01_3904	AK060438			IPR009806	Photosystem II protein PsbW, class 2
GATGGCATCGb	8	10	24	2.66667	0.0326	0.0427	9311_Chr02_0722				IPR001128	CytoChrome P450
GATGGCATCGb	8	10	24	2.66667	0.0326	0.0427	9311_Chr11_0297				NA	NA
TTGATATTGTb	15	6	28	2.66667	0.0583	0.00535	9311_Chr05_0523	AK103197	Os.54301		NA
TTGATATTGTb	15	6	28	2.66667	0.0583	0.00535	9311_Chr07_1806	AK069170	Os.76063	gi_18385414	IPR008797	Photosystem II oxygen evolving complex protein PsbQ
GTCTTCTTGT	8	21	38	2.62069	0.00265	0.0369	9311_Chr12_1051			gi_33692053	IPR000864	Proteinase inhibitor I13, potato inhibitor I
GCTTGGTGCA	12	1	17	2.61538	0.127	0.00704	9311_Chr07_2422	AK069157	Os.2914	gi_86259760	IPR003594	ATP-binding region, ATPase-like
GAAACTGTGT	37	62	128	2.58586	3e-06	0.000427	9311_Chr08_0194			gi_88234621	IPR002422	Amino acid/polyamine transporter II
TTTGAATATA	8	16	31	2.58333	0.00991	0.0452	9311_Chr03_2036	AK064619	Os.2961	gi_9662873	IPR002016	Haem peroxidase, plant/fungal/bacterial
AGTTGGTTTG	19	49	87	2.55882	1e-05	0.00772	9311_Chr05_0144	AK067943	Os.7381	gi_66928109	IPR002004	Polyadenylate-binding protein/Hyperplastic disc protein
ATTTTGTATTb	17	16	42	2.54545	0.014	0.00971	9311_Chr05_0214	AK106429	Os.50547	gi_86496488	IPR011009	Protein kinase-like
ATTTTGTATTb	17	16	42	2.54545	0.014	0.00971	9311_Chr09_1728	AK065112	Os.17438	gi_18385397	IPR002213	UDP-glucuronosyl/UDP-glucosyltransferase
ATGAAGTTGT	10	9	24	2.52632	0.049	0.0305	9311_Chr11_0909	AK102327	Os.11370		IPR002198	Short-chain dehydrogenase/reductase SDR
AATTTCTTGA	6	13	24	2.52632	0.019	0.07	9311_Chr07_0492				IPR000528	Plant lipid transfer protein/Par allergen
GCTTGATCTT	64	50	142	2.49123	0.000217	3e-06	9311_Chr11_0685	AK102799	Os.8815	gi_10794628	IPR002328	Zinc-containing alcohol dehydrogenase
CATTGTTTGC	33	9	52	2.47619	0.0412	6.2e-05	9311_Chr12_1677	AK107485		gi_88244055	NA	NA
GTACTGTCTG	17	6	28	2.43478	0.0729	0.00535	9311_Chr06_1545	AK100224	Os.5527	gi_88253870	IPR000626	Ubiquitin
CCAAATTATT	17	12	35	2.41379	0.0348	0.0102	9311_Chr05_1274	AK103134	Os.11624	gi_12622161	IPR001993	Mitochondrial substrate carrier
GCTCATATTT	174	130	364	2.39474	0	0	9311_Chr02_2530	AK099086	Os.22781	gi_15850532	IPR000173	Glyceraldehyde 3-phosphate dehydrogenase
GATTAATCGT	19	7	31	2.38462	0.0645	0.00453	9311_Chr01_1467	AK070443	Os.3655	gi_88974787	IPR001359	Synapsin
TTTGCTTGTT	0	18	21	2.33333	0.00172	0.131	9311_Chr03_2286			gi_88505205	NA
CAACTCTCTT	6	12	21	2.33333	0.0354	0.0877	9311_Chr04_2932	AK099234	Os.20702	gi_88218248	IPR003210	Signal recognition particle, 14 kDa protein
TTTGCTTGTT	0	18	21	2.33333	0.00172	0.131	9311_Chr10_1417			gi_88507748	IPR000218	Ribosomal protein L14b/L23e
AATGTGTGTG	12	0	14	2.33333	0.155	0.0056	9311_Chr07_1683	AK063026		gi_89183126	NA
CGTTCTTGAG	15	9	28	2.33333	0.0583	0.0159	9311_Chr08_0038	AK061654			IPR010241	Ferredoxin [2Fe-2S], plant
TCTCCGTCAC	85	71	177	2.26923	0.000116	1.8e-05	9311_Chr07_0039	AK103047	Os.316	gi_86828325	IPR005828	General substrate transporter
TAAATCCCAG	2	13	17	2.26667	0.0173	0.137	9311_Chr05_1317	AK058638	Os.7029		IPR007612	Protein of unknown function DUF567
TTTAAATTTA	15	0	17	2.26667	0.137	0.00167	9311_Chr01_3207	AK105603	Os.74636	gi_86599518	IPR000782	Beta-Ig-H3/fasciclin
CTTGTATCCC	29	27	62	2.21429	0.00867	0.00387	9311_Chr03_4483				NA	NA
GATCGATTTG	19	22	45	2.19512	0.013	0.0194	9311_Chr02_0819		Os.62466	gi_88836760	IPR001344	Chlorophyll A-B binding protein
TTTTCAGTTT	27	49	83	2.18421	0.000289	0.0111	9311_Chr02_1746	AK072588	Os.70772	gi_88250795	NA	NA
TCGTCCCCCC	10	13	24	2.08696	0.049	0.07	9311_Chr02_2413			gi_38482270	IPR006121	Heavy metal transport/detoxification protein
CTATCGTGCT	60	24	83	1.97619	0.0347	3.9e-05	9311_Chr02_3269				IPR000054	Ribosomal protein L31e
TCTGGCTTTG	39	28	66	1.97015	0.0233	0.00316	9311_Chr03_0468	AK062076	Os.12332	gi_86597769	IPR007275	YT521-B-like protein
GCTACACTTA	27	16	42	1.95349	0.0555	0.00971	9311_Chr11_2038				NA
AAGCGGCCGCb	4436	7395	11437	1.9334	0	0	9311_Chr01_2435		Os.66896		IPR002597	Herpesvirus major envelope glycoprotein
AAGCGGCCGCb	4436	7395	11437	1.9334	0	0	9311_Chr08_0348		Os.68961		IPR001128	CytoChrome P450
TAATGCATAC	0	25	24	1.92	0.000645	0.124	9311_Chr12_0804		Os.56145	gi_88847526	IPR000413	Integrins alpha chain
AAATGAACTT	15	10	24	1.92	0.083	0.0427	9311_Chr04_0557	AK073668		gi_86592836	IPR005818	Histone H1/H5
AACTGATTAG	44	18	59	1.90323	0.053	0.000624	9311_Chr10_1011	AK058209			IPR000289	Ribosomal protein S28e
TTAACTTCGT	37	18	52	1.89091	0.0557	0.00234	9311_Chr01_3541			gi_88480327	IPR006138	NADH dehydrogenase (ubiquinone), 20 kDa subunit
GTGGTGATTT	12	18	28	1.86667	0.0435	0.0794	9311_Chr07_1897	AK058293			IPR001344	Chlorophyll A-B binding protein
GTCCTGTCTG	12	3	14	1.86667	0.155	0.0413	9311_Chr07_0054	AK067732	Os.11824		IPR004839	Aminotransferase, class I and II
GCACTCGTTG	29	27	52	1.85714	0.0272	0.0166	9311_Chr03_0613	AK061464			IPR000178	Initiation factor 2
GTGTAATTAT	19	22	38	1.85366	0.0313	0.0448	9311_Chr01_1372				IPR008889	VQ
AATTGAGTTC	515	177	638	1.84393	0.00219	0	9311_Chr03_3217	AK070016		gi_86532950	IPR000504	RNA-binding region RNP-1 (RNA recognition motif)
CTGCTTTTTG	27	22	45	1.83673	0.0416	0.0194	9311_Chr12_2015				IPR004771	Potassium efflux system protein
TTCTTGCTTG	41	19	55	1.83333	0.0757	0.00191	9311_Chr01_3357			gi_88247790	IPR003340	Transcriptional factor B3
CATTTTACGT	31	49	73	1.825	0.00336	0.0288	9311_Chr03_3565	AK101171	Os.9438		IPR010107	Glutamate decarboxylase
AATGTATTTG	25	9	31	1.82353	0.0955	0.00795	9311_Chr02_2052	AK066073	Os.8565		IPR011904	Acetate--CoA ligase
CTATGGATTT	56	59	104	1.8087	0.0044	0.00486	9311_Chr03_2032	AK099751	Os.2957	gi_88986984	IPR002016	Haem peroxidase, plant/fungal/bacterial
TACTTTATGT	4	15	17	1.78947	0.0378	0.144	9311_Chr06_0863			gi_88320511	IPR002048	Calcium-binding EF-hand
TTCGGCTTCT	39	35	66	1.78378	0.0233	0.0121	9311_Chr07_1917		Os.59399	gi_88982701	IPR001344	Chlorophyll A-B binding protein
AACCACGTAT	8	19	24	1.77778	0.0326	0.115	9311_Chr04_2656			gi_86494949	IPR005175	Protein of unknown function DUF296
CAGTGATGTT	15	28	38	1.76744	0.0151	0.0766	9311_Chr04_3031	AK066906	Os.27178	gi_87035053	IPR011616	bZIP transcription factor, bZIP_1
GATTTTATTT	79	56	118	1.74815	0.014	0.000567	9311_Chr07_2056	AK059423	Os.6931		IPR005828	General substrate transporter
CAGTATGCTG	21	12	28	1.69697	0.0971	0.0336	9311_Chr05_3062	AK062575	Os.12128	gi_88976909	IPR001993	Mitochondrial substrate carrier
TTATTATCTT	19	6	21	1.68	0.127	0.0254	9311_Chr09_1080	AK099513		gi_88503696	IPR000626	Ubiquitin
TAATTACCTT	29	33	52	1.67742	0.0272	0.0361	9311_Chr05_3064	AK071721	Os.21108	gi_86825800	IPR004993	GH3 auxin-responsive promoter
TTCCCCCATT	62	46	90	1.66667	0.026	0.00329	9311_Chr03_1401	AK058710	Os.10761	gi_86528439	IPR004853	Protein of unknown function DUF250
AAAAATGTTA	12	0	10	1.66667	0.165	0.0187	9311_Chr12_0715	AK059945			IPR009818	Ataxin-2, C-terminal
GTTGTGCTTT	29	13	35	1.66667	0.0934	0.0151	9311_Chr02_2702			gi_15850784	IPR002784	Ribosomal protein L14
GTTGTGTTGT	178	219	326	1.64232	1.1e-05	0.000452	9311_Chr04_2970	AK102389	Os.4415		IPR000626	Ubiquitin
GTATACACTT	17	43	49	1.63333	0.00499	0.0842	9311_Chr01_1140	AK105509	Os.6144	gi_42793936	IPR003657	DNA-binding WRKY
CGTGCGTGTG	56	47	83	1.61165	0.0261	0.00919	9311_Chr10_1872		Os.9775	gi_88459389	IPR010987	Glutathione S-transferase, C-terminal-like
GATCGATATT	83	34	94	1.60684	0.0552	0.000149	9311_Chr02_0581			gi_88247567	IPR001576	Phosphoglycerate kinase
GGACCAGTTT	25	49	59	1.59459	0.00651	0.0682	9311_Chr05_2263			gi_88224140	IPR003613	U box
CTATTTGTTTb	19	25	35	1.59091	0.0459	0.0805	9311_Chr03_2465	AK071443			IPR009410	Allene oxide cyclase
CTATTTGTTTb	19	25	35	1.59091	0.0459	0.0805	9311_Chr04_2901	AK065956	Os.48708	gi_88233911	IPR011009	Protein kinase-like
ATTAACTAGT	52	31	66	1.59036	0.0557	0.0217	9311_Chr07_0635	AK065505	Os.10872	gi_87023500	IPR003593	AAA ATPase
TCGGACAAGT	35	27	49	1.58065	0.0608	0.0252	9311_Chr01_0771	AK058313		gi_86495113	IPR000347	Plant metallothionein, family 15
CAATGATCGT	23	34	45	1.57895	0.0255	0.0699	9311_Chr02_1530		Os.76116	gi_88243554	IPR002680	Alternative oxidase
AGAATGGGTT	23	13	28	1.55556	0.105	0.0445	9311_Chr02_1854	AK102402		gi_88216865	IPR001047	Ribosomal protein S8E
TAGGTTTTGT	54	35	69	1.55056	0.052	0.00797	9311_Chr02_3871	AK102146	Os.12069	gi_88245184	IPR004131	Inorganic H+ pyrophosphatase
TGTTCGTCCT	87	52	107	1.53957	0.04	0.000994	9311_Chr03_0655	AK106163	Os.12889		IPR001471	Pathogenesis-related transcriptional factor and ERF
CTATGCTGTG	48	33	62	1.53086	0.0546	0.0117	9311_Chr02_3838			gi_66927750	NA
CTACTTGCTC	19	50	52	1.50725	0.00478	0.0856	9311_Chr12_0593				IPR001310	Histidine triad (HIT) protein
TAATGAGTAT	25	31	42	1.5	0.0461	0.0731	9311_Chr05_2583	AK100082	Os.10619	gi_88235837	IPR011009	Protein kinase-like
TACATCATCT	35	31	49	1.48485	0.0608	0.0427	9311_Chr01_5226	AK063053	Os.27963	gi_88997933	IPR003496	ABA/WDS induced protein
TGTGCGTGTG	102	10	83	1.48214	0.0445	0	9311_Chr11_2281	AK062653		gi_88296804	IPR000347	Plant metallothionein, family 15
CTTAGCGGCG	2	21	17	1.47826	0.0173	0.0731	9311_Chr12_0795	AK067904	Os.10326		NA
ACATTGTATG	33	9	31	1.47619	0.102	0.00795	9311_Chr03_0118	AK065394	Os.7371	gi_9865094	IPR008509	Protein of unknown function DUF791
CTGCACCTTG	46	15	45	1.47541	0.0866	0.00351	9311_Chr08_0070				IPR007186	Plant invertase/pectin methylesterase inhibitor
TTAGCCATCT	44	18	45	1.45161	0.087	0.00783	9311_Chr08_1877			gi_89196872	IPR008195	Ribosomal protein L34e
TGAGTTTCAG	112	56	121	1.44048	0.0505	0.000353	9311_Chr01_0378	AK060920		gi_58586868	IPR000652	Triosephosphate isomerase
CTTTACCCGC	41	46	62	1.42529	0.037	0.0487	9311_Chr01_0858	AK066468	Os.3917	gi_88527937	IPR002048	Calcium-binding EF-hand
ATACTAGTTC	25	9	24	1.41176	0.117	0.0305	9311_Chr08_1362	AK105393	Os.25614	gi_89188258	IPR005150	Cellulose synthase
TGGTTTTATC	39	31	49	1.4	0.0734	0.0427	9311_Chr02_3400		Os.7909	gi_88246321	IPR008147	Glutamine synthetase, beta-Grasp
TTCTTCAGTT	17	68	59	1.38824	0.000886	0.0693	9311_Chr09_1978			gi_13807748	NA
TAATCGGCGA	29	46	52	1.38667	0.0272	0.0807	9311_Chr04_3299	AK109371	Os.8032	gi_88845639	IPR000668	Peptidase C1A, papain
TTATGTCTAG	25	0	17	1.36	0.102	0.00167	9311_Chr10_1331			gi_25802133	IPR000684	Eukaryotic RNA polymerase II heptapeptide repeat
TTCTTGTTTG	73	321	267	1.35533	0	0.00988	9311_Chr04_0532		Os.10097	gi_87034624	IPR006121	Heavy metal transport/detoxification protein
TTGTGTTTAT	60	169	153	1.33624	2.5e-05	0.0422	9311_Chr02_3274	AK107893		gi_86531281	NA
TTTGATGCTT	39	68	71	1.3271	0.00579	0.0588	9311_Chr04_2259	AK106182		gi_86479426	IPR005518	Remorin, N-terminal region
CCCTATTTCG	21	37	38	1.31034	0.0411	0.1	9311_Chr05_2325				IPR011009	Protein kinase-like
TTTGTAATCC	4	22	17	1.30769	0.0378	0.126	9311_Chr02_2063			gi_88994071	IPR011009	Protein kinase-like
TTTGCTGCTA	81	46	83	1.30709	0.0641	0.00749	9311_Chr02_0049	AK102423	Os.12238		IPR000876	Ribosomal protein S4E
CGTTAGCTCC	8	46	35	1.2963	0.00519	0.074	9311_Chr03_3612	AK069807	Os.11802	gi_87030251	IPR002781	Protein of unknown function DUF81
CCATCGTCCT	64	102	107	1.28916	0.00837	0.0586	9311_Chr04_3411			gi_88465539	IPR010192	O-succinylbenzoate-CoA ligase
CTATATATTA	48	87	87	1.28889	0.00862	0.0665	9311_Chr11_1121				IPR008972	Cupredoxin
TGTAAATACT	44	15	38	1.28814	0.0863	0.0121	9311_Chr05_0704			gi_88513419	IPR001128	CytoChrome P450
AATACATTTT	145	169	201	1.28025	0.00846	0.025	9311_Chr06_0875	AK103067		gi_86425980	IPR001155	NADH:flavin oxidoreductase/NADH oxidase
CCCATTGTGTb	118	135	161	1.27273	0.00884	0.0213	9311_Chr11_0227	AK103409			IPR002048	Calcium-binding EF-hand
CCCATTGTGTb	118	135	161	1.27273	0.00884	0.0213	9311_Chr12_0279	AK059278			IPR002048	Calcium-binding EF-hand
GTTGTTGTCG	17	43	38	1.26667	0.0225	0.0929	9311_Chr02_1928	AK065386	Os.28039	gi_88907633	IPR001810	Cyclin-like F-box
GAACAATGTA	66	43	69	1.26606	0.07	0.0217	9311_Chr01_4347			gi_88237326	IPR000558	Histone H2B
TTAATCTGTT	54	46	62	1.24	0.068	0.0487	9311_Chr01_1478	AK068755	Os.820	gi_7274012	IPR010255	Haem peroxidase
GTACCTGTGG	154	127	173	1.23132	0.0367	0.0114	9311_Chr06_0434	AK058798		gi_88439843	IPR002097	Profilin/allergen
TTCGAATATT	41	133	107	1.22989	0.00119	0.0337	9311_Chr07_1043			gi_88513695	IPR010530	B12D
CTTTTGCTAT	39	18	35	1.22807	0.0914	0.0364	9311_Chr01_0707	AK058815		gi_86855151	IPR001813	Ribosomal protein 60S
TGTTTATGTA	27	53	49	1.225	0.03	0.0838	9311_Chr11_0037	AK069456	Os.11549	gi_86872412	IPR002016	Haem peroxidase, plant/fungal/bacterial
CTTCCCTCGT	31	49	49	1.225	0.0454	0.0886	9311_Chr01_4712				IPR005018	DOMON
GAACTTCTTG	124	127	153	1.21912	0.0294	0.0322	9311_Chr03_1649	AK059756		gi_88241954	IPR002048	Calcium-binding EF-hand
TAAATTAATC	2	21	14	1.21739	0.0385	0.119	9311_Chr05_2798	AK108452	Os.55636	gi_86525072	IPR009057	Homeodomain-like
TACATTTTGTb	54	67	73	1.20661	0.0435	0.0695	9311_Chr11_0522				IPR007700	Protein of unknown function DUF668
TACATTTTGTb	54	67	73	1.20661	0.0435	0.0695	9311_Chr12_1435				NA
GTCGTTGTCG	77	101	107	1.20225	0.0236	0.0576	9311_Chr06_0233		Os.19800	gi_88215854	IPR002985	Arginine decarboxylase
ATCCTGTCGC	64	41	62	1.18095	0.0732	0.0345	9311_Scaffold022713_2				IPR005119	LysR, substrate-binding
ATGCACAGTG	162	92	149	1.17323	0.043	0.00308	9311_Chr03_1065		Os.7862	gi_86493925	IPR009686	Senescence-associated
GATGGCTTGG	31	10	24	1.17073	0.0968	0.0427	9311_Chr07_0515	AK073781	Os.76042	gi_88216392	IPR006214	Protein of unknown function UPF0005
GCCAAGTTAT	782	467	731	1.17054	0.0158	0	9311_Chr12_2114			gi_88416778	IPR000504	RNA-binding region RNP-1 (RNA recognition motif)
TTTGGATTCG	73	21	55	1.17021	0.0496	0.0171	9311_Chr01_1407	AK065323		gi_88273226	IPR008280	Tubulin/FtsZ, C-terminal
GGGTTGTAAT	52	25	45	1.16883	0.0777	0.0305	9311_Chr01_0684			gi_89162360	NA
CGTCATTTAT	407	229	371	1.16667	0.0223	3e-05	9311_Chr11_1177	AK059712	Os.8240		IPR000043	S-adenosyl-L-homocysteine hydrolase
GGCTGTGTGT	35	13	28	1.16667	0.09	0.0445	9311_Chr12_1895	AK073361	Os.7855	gi_86821480	IPR003311	AUX/IAA protein
TTAGTATGTT	33	3	21	1.16667	0.0708	0.00689	9311_Chr04_0054	AK063994	Os.51839	gi_86482165	IPR009057	Homeodomain-like
ATTTGTTATA	89	140	132	1.15284	0.0122	0.0506	9311_Chr10_2033	AK062381		gi_87027104	IPR003612	Plant lipid transfer/seed storage/trypsin-alpha amylase inhibitor
AATTCTTATA	41	75	66	1.13793	0.0284	0.0658	9311_Chr12_1091	AK105768	Os.10473	gi_88903358	IPR001732	UDP-glucose/GDP-mannose dehydrogenase
CTTGAGATCT	141	68	118	1.12919	0.036	0.00367	9311_Chr04_3307	AK070003	Os.11407	gi_88984491	IPR004416	Glucose-inhibited division protein A subfamily
AGTCAAATGT	137	74	118	1.11848	0.0407	0.00743	9311_Chr01_4118	AK070798	Os.10369	gi_88323641	IPR000483	Cysteine-rich flanking region, C-terminal
AGTACTGTAG	0	31	17	1.09677	0.0046	0.0635	9311_Chr05_2240			gi_22306239	IPR004140	Exo70 exocyst complex subunit
GATTTGTATA	135	74	114	1.09091	0.0393	0.0101	9311_Chr08_2156			gi_88211620	IPR003245	Plastocyanin-like
TTTTTTTGTAb	81	53	73	1.08955	0.0622	0.0407	9311_Chr03_2433	AK065739	Os.12528	gi_89189421	IPR010121	Pyruvate, phosphate dikinase
TTTTTTTGTAb	81	53	73	1.08955	0.0622	0.0407	9311_Chr07_1904	AK101241	Os.5797		IPR002652	Importin alpha-like protein, beta-binding region
GTGATTGATT	91	62	83	1.08497	0.0477	0.0378	9311_Chr01_4647	AK068392	Os.12199	gi_87040995	IPR003441	No apical meristem (NAM) protein
TACACGTAGT	71	41	59	1.05357	0.0612	0.0451	9311_Chr05_1440		Os.11773	gi_18388665	IPR003657	DNA-binding WRKY
GTGTATGCGC	2	25	14	1.03704	0.0385	0.08	9311_Chr01_3545			gi_86596153	IPR005881	Serine O-acetyltransferase
TGAATACGGA	56	92	76	1.02703	0.0404	0.0521	9311_Chr01_3205	AK105335	Os.11657		IPR002109	Glutaredoxin
TGTTCTGTTT	98	41	71	1.02158	0.0459	0.00575	9311_Chr03_3892			gi_87013445	IPR001349	CytoChrome c oxidase, subunit VIa
TGTTACCGTG	0	0	17	#DIV/0!	0.0046	0.00167	9311_Chr03_3953			gi_86842885	IPR002004	Polyadenylate-binding protein/Hyperplastic disc protein
TATGTTATTA	0	0	14	#DIV/0!	0.0123	0.0056	9311_Chr02_0012			gi_86543467	IPR006140	D-isomer specific 2-hydroxyacid dehydrogenase, NAD-binding
AATAACTCTC	0	0	14	#DIV/0!	0.0123	0.0056	9311_Chr02_0248	AK107837		gi_5607388	NA
AATAAAGTAG	0	0	14	#DIV/0!	0.0123	0.0056	9311_Chr05_1806	AK071196	Os.4976		IPR000726	Glycoside hydrolase, family 19
TATGCGTGTT	0	0	14	#DIV/0!	0.0123	0.0056	9311_Chr10_1871	AK105926	Os.14444	gi_88996207	IPR010987	Glutathione S-transferase, C-terminal-like
Down-Regulated Tags
(≥1.0-fold)
ATCAGCTGCT	12	92	3	17.3333	0.0983	0	9311_Chr05_2123	AK063498		gi_86512284	IPR011598	Helix-loop-helix DNA-binding
GTCCACAGAA	23	50	3	12.1667	0.0161	4.2e-05	9311_Chr01_3833	AK059818	Os.2241		IPR004045	Glutathione S-transferase, N-terminal
GTATCTTATC	44	18	3	10.3333	0.000272	0.0384	9311_Chr09_1511	AK064936		gi_88202424	IPR002359	Ribosomal protein L6, signature 2
ATTTTCTAAA	23	35	3	9.66667	0.0161	0.00104	9311_Chr04_2245	AK063584		gi_88482047	IPR008973	C2 calcium/lipid-binding region, CaLB
CCAGCTTATT	10	43	3	8.83333	0.135	0.000211	9311_Chr02_3439	AK107938		gi_86533257	NA
TAGAAGCAAA	39	64	7	7.35714	0.00248	1.4e-05	9311_Chr03_2255	AK106184	Os.59457	gi_88511556	IPR010399	ZIM
ATGGGCTAGG	17	25	3	7	0.0495	0.009	9311_Chr02_2889	AK062889		gi_88991319	IPR008972	Cupredoxin
TAGCCAGATA	19	21	3	6.66667	0.0344	0.00362	9311_Chr03_1734	AK109470	Os.16401	gi_88244496	IPR002048	Calcium-binding EF-hand
AGAACAATGTb	21	19	3	6.66667	0.0237	0.029	9311_Chr01_0252			gi_86417167	IPR000877	Proteinase inhibitor I12, Bowman-Birk
AGAACAATGTb	21	19	3	6.66667	0.0237	0.029	9311_Chr12_1166			gi_88466106	NA	NA
TAGAGTAGGG	85	44	10	6.45	2e-06	0.00241	9311_Chr02_0675	AK058773		gi_87029289	IPR003657	DNA-binding WRKY
TTGAAGCTTT	68	19	7	6.21429	1e-05	0.064981	9311_Chr03_1840	AK073724			IPR001931	Ribosomal protein S21e
GCCCACCTGC	25	12	3	6.16667	0.010941	0.110033	9311_Chr05_2772	AK062463		gi_88980394	IPR003612	Plant lipid transfer/seed storage/trypsin-alpha amylase inhibitor
GAAAAGCGCC	12	25	3	6.16667	0.0983	0.009	9311_Chr05_1381	AK063581		gi_44680092	NA
CCATAAGCTT	19	16	3	5.83333	0.034375	0.050545	9311_Chr03_0897	AK099772	Os.26440	gi_88223723	IPR009768	Myosin II heavy chain-like
TGTGAAGTTC	62	19	7	5.78571	3.4e-05	0.064981	9311_Chr03_3669	AK070408	Os.59414		IPR001701	Glycoside hydrolase, family 9
TATGATGTAC	33	47	7	5.71429	0.00738	0.000407	9311_Chr07_1967		Os.50219	gi_88246078	IPR005516	Remorin, C-terminal region
CCCAAGGACAb	27	52	7	5.64286	0.0207	0.000166	9311_Chr06_0230			gi_88488405	IPR000164	Histone H3
CCCAAGGACAb	27	52	7	5.64286	0.0207	0.000166	9311_Chr11_0351			gi_5816534	IPR000164	Histone H3
CCCAAGGACAb	27	52	7	5.64286	0.0207	0.000166	9311_Chr05_2033			gi_88512184	NA	NA
TGTAATTAGC	29	49	7	5.57143	0.0148	0.000303	9311_Chr01_0275	AK062711	Os.36767	gi_87024795	IPR002048	Calcium-binding EF-hand
CATAAATTTT	15	18	3	5.5	0.0703	0.0384	9311_Chr03_0690	AK105352	Os.32298	gi_86421829	IPR004853	Protein of unknown function DUF250
CCACTGCTAG	12	21	3	5.5	0.0983	0.0218	9311_Chr07_0029		Os.7088	gi_9865875	IPR008972	Cupredoxin
AAGAGCCATT	52	24	7	5.42857	0.000249	0.0326	9311_Chr05_2961	AK070411	Os.5124	gi_86483124	IPR004468	CTP synthase
TAAGTTGTAA	10	22	3	5.33333	0.135	0.0163	9311_Chr01_4343	AK108227	Os.10411		IPR007087	Zn-finger, C2H2 type
GTTTCGGCCG	19	55	7	5.28571	0.0708	9.1e-05	9311_Chr12_2067	AK065255		gi_86837496	IPR006276	5-methyltetrahydropteroyltriglutamate--homocysteine S-methyltransferase
GCCTTCTAAA	0	31	3	5.16667	0.234	0.000401	9311_Chr08_0270	AK063041	Os.23207	gi_88487229	IPR003245	Plastocyanin-like
TGAGTGAAAT	8	22	3	5	0.179	0.0163	9311_Chr04_2579	AK100853	Os.7095	gi_86540900	IPR005123	2OG-Fe(II) oxygenase
AGATTTACAT	19	10	3	4.83333	0.034375	0.139518	9311_Chr01_4722	AK063282	Os.37622	gi_89174013	IPR006593	CytoChrome b561 / ferric reductase transmembrane
GGGAAACTAT	8	21	3	4.83333	0.179	0.00362	9311_Chr03_3059				IPR010987	Glutathione S-transferase, C-terminal-like
CTGCTGGATG	91	41	14	4.71429	3e-06	0.00966	9311_Chr03_2633			gi_89172276	IPR000196	Ribosomal protein L19e
ATGTGTGGTC	6	22	3	4.66667	0.229	0.0163	9311_Chr05_2055	AK107134	Os.54934	gi_86511346	IPR009057	Homeodomain-like
CCGGGCCCGC	6	22	3	4.66667	0.229	0.0163	9311_Chr01_4385	AK106438	Os.9677	gi_87027053	IPR007700	Protein of unknown function DUF668
TTCGGTTGTT	158	34	21	4.57143	0	0.067327	9311_Chr04_1050		Os.51439	gi_88204444	IPR002328	Zinc-containing alcohol dehydrogenase
CTAACTCTGG	17	9	3	4.33333	0.049453	0.17414	9311_Chr05_0238			gi_16575890	NA
TGTATGTGGC	39	21	7	4.28571	0.00248	0.0119	9311_Chr06_0555		Os.22995	gi_27920493	IPR001229	Jacalin-related lectin
AGGCGGCAGT	21	4	3	4.16667	0.023655	0.288828	9311_Chr05_2488	AK061566	Os.11069	gi_89197513	IPR002023	NADH dehydrogenase (ubiquinone), 24 kDa subunit
GGAAAGGTGT	35	21	7	4	0.005163	0.052062	9311_Chr02_1565	AK102574	Os.8864		IPR002143	Ribosomal protein L1
TCGATCGCGG	0	24	3	4	0.234	0.0121	9311_Chr01_4482	AK069860		gi_88208643	IPR010241	Ferredoxin [2Fe-2S], plant
CGTACGTACG	17	38	7	3.92857	0.0926	0.00231	9311_Chr01_5258	AK060804		gi_88844208	IPR003496	ABA/WDS induced protein
TGTGGGTCCT	60	72	17	3.88235	0.00158	0.000146	9311_Chr04_2409		Os.47380		IPR003612	Plant lipid transfer/seed storage/trypsin-alpha amylase inhibitor
GCAGTTCAGT	39	15	7	3.85714	0.002481	0.118556	9311_Chr03_1061				IPR004038	Ribosomal protein L7Ae/L30e/S12e/Gadd45
ATCGCCGAGA	41	84	17	3.67647	0.00706	1.7e-05	9311_Chr03_0940		Os.12728	gi_88274372	IPR008147	Glutamine synthetase, beta-Grasp
AGAAACCTCA	4	18	3	3.66667	0.275	0.0384	9311_Chr10_0371	AK107891		gi_88210204	IPR001702	Porin, Gram-negative type
AGAACGAGTT	23	28	7	3.64286	0.0393	0.0154	9311_Chr07_0404	AK065047	Os.27550	gi_86496069	IPR000782	Beta-Ig-H3/fasciclin
CTCAGTTCAC	31	41	10	3.6	0.0236	0.00404	9311_Chr01_5191	AK062671			IPR002048	Calcium-binding EF-hand
TCACTGTACT	33	16	7	3.5	0.007384	0.098223	9311_Chr03_0937	AK065199	Os.21812	gi_88251335	IPR011009	Protein kinase-like
TAACAGCGAG	280	501	114	3.42544	0	0	9311_Chr01_1218	AK069098	Os.52755	gi_87027077	IPR004926	Late embryogenesis abundant protein 3
CTCCGTTTCC	37	78	17	3.38235	0.0334	5.1e-05	9311_Chr04_1625	AK069194	Os.5495	gi_88486292	NA	NA
GAACGCAATT	19	28	7	3.35714	0.0708	0.0154	9311_Chr09_0862	AK100032	Os.6405	gi_27548691	IPR005200	Glycoside hydrolase, family 81
TTGCAGTGTA	35	31	10	3.3	0.0129	0.0218	9311_Chr02_2154			gi_88240839	IPR002129	Pyridoxal-dependent decarboxylase
GTTGAGGGTG	19	47	10	3.3	0.106	0.00142	9311_Chr03_0334			gi_88962657	IPR001147	Ribosomal protein L21e
TGATGGTGCG	44	19	10	3.15	0.003504	0.103611	9311_Chr05_1810	AK062745		gi_88210700	IPR008027	Ubiquinol-cytoChrome C reductase, UQCRXQCR9 like
TGTTGTGCAA	44	43	14	3.10714	0.0082	0.0077	9311_Chr10_1328			gi_9788960	IPR001722	Glycoside hydrolase, family 7
TGTTAATTAG	27	16	7	3.07143	0.020698	0.098223	9311_Chr02_2018			gi_33660243	NA
CACAAGATGG	8	35	7	3.07143	0.201	0.00404	9311_Chr07_2082	AK105064		gi_86542892	IPR006885	ETC complex I subunit conserved region
CCTGGGATGA	15	28	7	3.07143	0.118	0.0154	9311_Chr04_2445	AK065188		gi_86509177	IPR000425	Major intrinsic protein
TTGCTGCAGC	17	44	10	3.05	0.127	0.00241	9311_Chr07_0435	AK070973	Os.12429	gi_88253481	IPR011575	RasGAP
TGCGGTGTGT	12	49	10	3.05	0.165	0.00109	9311_Chr03_2465				IPR009410	Allene oxide cyclase
GTTGTTTTCT	27	58	14	3.03571	0.0658	0.000666	9311_Chr03_4087	AK067840	Os.10705	gi_86537727	IPR005818	Histone H1/H5
CATCAATATC	101	256	59	3.02542	0.0044	0	9311_Chr03_0031	AK103618		gi_88297012	IPR003612	Plant lipid transfer/seed storage/trypsin-alpha amylase inhibitor
GTGCAGGGCG	15	27	7	3	0.118	0.0199	9311_Chr02_2189				IPR003613	U box
TCGGTCTTAT	23	18	7	2.92857	0.039288	0.080334	9311_Chr08_0147	AK068379	Os.8367	gi_88830090	IPR000637	HMG-I and HMG-Y, DNA-binding
TACGCATCAT	10	31	7	2.92857	0.176	0.00913	9311_Chr07_0186			gi_88452304	IPR001283	Allergen V5/Tpx-1 related
TTCTGTTGGG	10	31	7	2.92857	0.176	0.00913	9311_Chr01_2594	AK069774	Os.8965		NA
CGAAATCGAT	35	105	24	2.91667	0.0769	4e-06	9311_Chr07_0583	AK059196			IPR005746	Thioredoxin
TTATTGAGCT	15	25	7	2.85714	0.118	0.0256	9311_Chr08_0272				IPR003245	Plastocyanin-like
AAGTGCGTAC	52	27	14	2.82143	0.002358	0.06851	9311_Chr04_1071			gi_88533698	IPR001854	Ribosomal protein L29
GCTTAGTCTG	85	315	71	2.8169	0.0628	0	9311_Chr03_0032	AK062654		gi_8336843	IPR003612	Plant lipid transfer/seed storage/trypsin-alpha amylase inhibitor
ATGACCATTG	27	12	7	2.78571	0.020698	0.164479	9311_Chr07_2276	AK071736		gi_88219868	IPR001326	Elongation factor 1, beta/beta'/delta chain
GAAGCGCTCG	12	43	10	2.75	0.165	0.00312	9311_Chr04_2329			gi_88429637	IPR009057	Homeodomain-like
TAAAAGGTCA	17	38	10	2.75	0.127	0.00668	9311_Chr02_2921	AK064728	Os.12345	gi_89163635	IPR000425	Major intrinsic protein
TGTTCTGTCA	21	55	14	2.71429	0.113	0.00111	9311_Chr07_2328			gi_88236952	IPR002480	DAHP synthetase, class II
CGATGCGATG	44	31	14	2.67857	0.0082	0.0408	9311_Chr04_2152		Os.3388		IPR001005	Myb, DNA-binding
CATCTTTGTT	52	38	17	2.64706	0.0053	0.0278	9311_Chr08_2769	AK099010	Os.62103		IPR004977	S25 ribosomal protein
TCGTCGAATT	27	10	7	2.64286	0.020698	0.187699	9311_Chr02_3356	AK058364		gi_22307007	IPR001356	Homeobox
CCAAGGGTAG	37	0	7	2.64286	0.003589	0.062658	9311_Chr02_2500				IPR002182	NB-ARC
ATGGCCGCTG	21	68	17	2.61765	0.127	0.000315	9311_Chr05_1322			gi_88408971	IPR002048	Calcium-binding EF-hand
GTAGACATAT	62	47	21	2.59524	0.0026	0.016	9311_Chr01_2043			gi_87015599	NA	NA
ATCCGTCATC	25	46	14	2.53571	0.0804	0.00484	9311_Chr06_2974	AK104912	Os.28030		IPR000757	Glycoside hydrolase, family 16
TGTGCCAACT	25	10	7	2.5	0.028675	0.187699	9311_Chr06_2604	AK099807	Os.166	gi_87037975	IPR004131	Inorganic H+ pyrophosphatase
TTGTGCTTTC	23	12	7	2.5	0.039288	0.164479	9311_Chr10_0790	AK070069	Os.5297	gi_88202765	IPR006041	Pollen Ole e 1 allergen and extensin
TTTTGTTTAA	27	43	14	2.5	0.0658	0.0077	9311_Chr01_1258	AK102117	Os.1153	gi_89197817	IPR002016	Haem peroxidase, plant/fungal/bacterial
ACGGAGGTCG	6	28	7	2.42857	0.215	0.0154	9311_Chr08_1557		Os.26411		IPR011009	Protein kinase-like
GAGCCACCAT	23	44	14	2.39286	0.0964	0.00612	9311_Chr09_1758	AK105599		gi_88205012	IPR001471	Pathogenesis-related transcriptional factor and ERF
TCAACTGCTT	27	6	7	2.35714	0.020698	0.227002	9311_Chr02_0486			gi_33693777	IPR001307	Thiosulfate sulfurtransferase
GGTCTGGTAG	2	31	7	2.35714	0.165	0.00913	9311_Chr10_1330		Os.63110		IPR001722	Glycoside hydrolase, family 7
CTCAGTTAGT	8	38	10	2.3	0.176	0.00668	9311_Chr07_1135	AK064867	Os.6847	gi_86876378	IPR001282	Glucose-6-phosphate dehydrogenase
TCTAACCTAA	35	27	14	2.21429	0.025332	0.06851	9311_Chr04_2751	AK072938	Os.49549	gi_89163830	IPR003657	DNA-binding WRKY
TGAACAGTTG	6	25	7	2.21429	0.215	0.0256	9311_Chr07_2232		Os.6242		IPR011009	Protein kinase-like
ACACGGATCT	101	142	55	2.20909	0.00285	4.2e-05	9311_Chr02_0231	AK101060	Os.6263	gi_86534831	IPR006214	Protein of unknown function UPF0005
GCCGCCGAGCb	23	21	10	2.2	0.0686	0.0273	9311_Chr01_4997			gi_55409574	NA
GCCGCCGAGCb	23	21	10	2.2	0.0686	0.0273	9311_Chr08_0187			gi_86520635	IPR000173	Glyceraldehyde 3-phosphate dehydrogenase
TTTTGGACTTb	15	28	10	2.15	0.148	0.0338	9311_Chr03_0409				IPR004883	Protein of unknown function DUF260
TTTTGGACTTb	15	28	10	2.15	0.148	0.0338	9311_Chr07_1976				IPR008972	Cupredoxin
ATGGACAATG	39	34	17	2.14706	0.0264	0.0466	9311_Chr01_0468	AK072658	Os.1460	gi_89178577	IPR006461	Uncharacterized Cys-rich domain
TGCCTACCAC	8	34	10	2.1	0.176	0.0138	9311_Chr12_1778		Os.69105		IPR001128	CytoChrome P450
GCTGTATGAG	37	50	21	2.07143	0.05	0.0109	9311_Chr05_3051	AK061818	Os.15872		IPR004864	Late embryogenesis abundant protein 2
AAGATCGCCG	8	21	7	2.07143	0.201	0.0119	9311_Chr03_3479	AK100153	Os.4715		IPR003245	Plastocyanin-like
CCGATGTATC	4	25	7	2.07143	0.206	0.0256	9311_Chr02_2925	AK059638	Os.7602	gi_86498044	IPR005132	Rare lipoprotein A
AGTTCTGGAT	17	53	17	2.05882	0.139	0.00351	9311_Chr05_0301			gi_33687903	IPR000612	Protein of unknown function UPF0057
GGTGGGGTTG	31	55	21	2.04762	0.0823	0.00598	9311_Chr04_1871	AK064143	Os.26472		IPR000197	TAZ finger
TTTTCTCCTC	35	22	14	2.03571	0.025332	0.105366	9311_Chr11_0991	AK101586	Os.49459	gi_86594892	IPR000889	Glutathione peroxidase
CTTGTATATG	10	47	14	2.03571	0.148	0.00382	9311_Chr02_3785	AK100050	Os.12391	gi_88235614	IPR003337	Trehalose-phosphatase
AACAAGCTCAb	23	46	17	2.02941	0.115	0.0104	9311_Chr04_1718	AK071547	Os.4576	gi_8857672	IPR000741	Fructose-bisphosphate aldolase, class-I
AACAAGCTCAb	23	46	17	2.02941	0.115	0.0104	9311_Chr05_1829	AK061050			IPR000741	Fructose-bisphosphate aldolase, class-I
GGGCAATGCG	44	41	21	2.02381	0.0269	0.0323	9311_Chr01_4518			gi_58695935	IPR004000	Actin/actin-like
TGTATATCAG	44	69	28	2.01786	0.0547	0.00306	9311_Chr03_3422	AK099563	Os.5147	gi_86593156	IPR010237	Pyrimidine 5-nucleotidase
GTGTCATCAG	41	71	28	2	0.0328	0.0025	9311_Chr08_1498			gi_88200869	IPR008778	Pirin, C-terminal
TGTACTAATG	39	56	24	1.97917	0.0572	0.00933	9311_Chr07_2602			gi_87033848	NA
ATCGATGATC	124	157	71	1.97887	0.0106	0.000455	9311_Chr02_3615	AK107146	Os.54944	gi_86847087	IPR001471	Pathogenesis-related transcriptional factor and ERF
CCTCGCCCTC	37	84	31	1.95161	0.0913	0.000798	9311_Chr01_4762	AK068254	Os.12030	gi_88222273	IPR011598	Helix-loop-helix DNA-binding
TTGAGATGGA	35	46	21	1.92857	0.0599	0.0192	9311_Chr03_0653	AK101949	Os.6009	gi_86822976	IPR001471	Pathogenesis-related transcriptional factor and ERF
TTAATTAATG	2	25	7	1.92857	0.165	0.0256	9311_Chr03_1263				IPR005175	Protein of unknown function DUF296
TTTCGATCGAb	44	90	35	1.91429	0.0792	0.000719	9311_Chr04_1893			gi_86872991	IPR001282	Glucose-6-phosphate dehydrogenase
TTTCGATCGAb	44	90	35	1.91429	0.0792	0.000719	9311_Chr12_1530			gi_88243719	IPR000864	Proteinase inhibitor I13, potato inhibitor I
TTTCGATCGAb	44	90	35	1.91429	0.0792	0.000719	9311_Chr12_1532			gi_38481779	IPR000864	Proteinase inhibitor I13, potato inhibitor I
ATACGCGTGG	19	46	17	1.91176	0.135	0.0104	9311_Chr03_1596	AK099476		gi_87013365	IPR002048	Calcium-binding EF-hand
CTGGAACTCT	272	506	205	1.89756	0.00714	0	9311_Chr05_0145	AK068289	Os.37849	gi_86541830	IPR001359	Synapsin
ATGATGATTT	37	106	38	1.88158	0.0945	0.000151	9311_Chr04_0350				NA
CCTCCGTCGT	46	58	28	1.85714	0.0466	0.0136	9311_Chr09_1504	AK073885	Os.53679	gi_58670177	IPR002099	DNA mismatch repair protein
ATGGGGGCGG	21	31	14	1.85714	0.113	0.0121	9311_Chr05_2587	AK067043	Os.6662	gi_86822946	NA
TGCGCATCCA	93	177	73	1.84932	0.0416	1.2e-05	9311_Chr05_2411	AK070301	Os.7715	gi_33692898	IPR005874	Eukaryotic translation initiation factor SUI1
TTCTTTCATT	44	111	42	1.84524	0.0888	0.000171	9311_Chr05_1677	AK099962	Os.10058		IPR002048	Calcium-binding EF-hand
CGTAATTAAT	35	67	28	1.82143	0.09	0.00454	9311_Chr03_3552		Os.59079		IPR003612	Plant lipid transfer/seed storage/trypsin-alpha amylase inhibitor
CATTTACCAG	52	24	21	1.80952	0.010248	0.12709	9311_Chr10_2113	AK072751			IPR001564	Nucleoside diphosphate kinase
CCGCTCTGGA	27	9	10	1.8	0.041331	0.186775	9311_Chr09_1756	AK062422		gi_58670815	IPR001471	Pathogenesis-related transcriptional factor and ERF
ATGAGCTTGG	8	28	10	1.8	0.176	0.0338	9311_Chr03_3160	AK102970		gi_88241155	IPR001938	Thaumatin, pathogenesis-related
CTGGCTGTTT	172	472	180	1.78889	0.0426	0	9311_Chr02_2937	AK109149		gi_88239503	IPR003612	Plant lipid transfer/seed storage/trypsin-alpha amylase inhibitor
AGCAGATGTT	4	21	7	1.78571	0.206	0.0119	9311_Chr02_3391	AK111335	Os.57343	gi_88514985	NA
CCGTGAGCTA	4	31	10	1.75	0.129	0.0052	9311_Chr08_1088	AK106439	Os.54671	gi_86426254	IPR001509	NAD-dependent epimerase/dehydratase
TTATTGATTA	8	27	10	1.75	0.176	0.0417	9311_Chr04_0105			gi_88964455	IPR004412	Glutamyl-tRNA(Gln) amidotransferase A subunit
GAGAACTGAG	12	47	17	1.73529	0.127	0.00845	9311_Chr11_0682				IPR002328	Zinc-containing alcohol dehydrogenase
CCTGCGTGTT	255	251	149	1.69799	0.000304	0.000272	9311_Chr07_1714			gi_86478672	IPR005874	Eukaryotic translation initiation factor SUI1
GAGCTGATCA	71	115	55	1.69091	0.0544	0.00122	9311_Chr07_2079	AK070285		gi_86594528	IPR001359	Synapsin
ATGCGTGCCT	75	19	28	1.67857	0.001986	0.089921	9311_Chr07_0737	AK062943		gi_89167277	IPR000630	Ribosomal protein S8
TCTATGTTTT	35	12	14	1.67857	0.025332	0.161713	9311_Chr03_2343	AK058813	Os.59150	gi_89169246	IPR001380	Ribosomal protein L13e
ATGCTGTTTT	54	87	42	1.67857	0.0649	0.00362	9311_Chr03_4447	AK105971	Os.7536	gi_9865564	IPR003829	Pirin, N-terminal
ACGCTGTTCG	58	140	59	1.67797	0.0762	0.000102	9311_Chr07_1903		Os.26932	gi_88836489	IPR005828	General substrate transporter
TATTGTATCC	33	13	14	1.64286	0.03278	0.163751	9311_Chr07_0596	AK062594	Os.49506		IPR010658	Nodulin-like
TTTTGTTAGGb	135	225	111	1.62162	0.0354	2.7e-05	9311_Chr10_1265			gi_88983016	NA
TTTTGTTAGGb	135	225	111	1.62162	0.0354	2.7e-05	9311_Chr10_1266			gi_86485811	IPR004738	Phosphate permease
TAATTTTGAT	37	31	21	1.61905	0.05	0.0379	9311_Chr03_2779	AK061813		gi_4715470	IPR004901	Alpha-1,4-glucan-protein synthase (UDP-forming)
GCTGCCATAG	91	67	49	1.61224	0.00735	0.0486	9311_Chr07_1813	AK069266	Os.11766	gi_88547547	IPR005202	GRAS transcription factor
CGCGTTTCAT	39	96	42	1.60714	0.0903	0.00124	9311_Chr09_1317	AK070458	Os.51063	gi_86523554	IPR011598	Helix-loop-helix DNA-binding
TGCATCACGT	17	50	21	1.59524	0.121	0.0109	9311_Chr04_2761	AK066753	Os.20548	gi_16753373	IPR007529	HIT Zn-finger
AGCAGTTTTGb	64	33	31	1.56452	0.011974	0.108915	9311_Chr03_0947	AK072571	Os.40020	gi_86495289	IPR000232	Heat shock factor (HSF)-type, DNA-binding
AGCAGTTTTGb	64	33	31	1.56452	0.011974	0.108915	9311_Chr08_0253	AK072535	Os.13900		IPR006654	Tryptophan synthase, beta chain
TGTTACTGTG	0	31	10	1.55	0.0328	0.0218	9311_Chr11_0186				IPR000620	Protein of unknown function DUF6
TCAGCATCAA	46	19	21	1.54762	0.021418	0.13414	9311_Chr02_1578	AK060405	Os.49731	gi_88903438	NA
TGCACTGTGT	31	12	14	1.53571	0.041918	0.161713	9311_Chr03_2118	AK069332	Os.11373		IPR008183	Aldose 1-epimerase
GTTGGAATTT	118	373	161	1.52484	0.00884	0	9311_Chr02_2979	AK070197		gi_86427396	IPR000167	Dehydrin
CACGCTACTT	286	284	187	1.52406	0.000982	0.000843	9311_Chr05_0279	AK103157			IPR002133	S-adenosylmethionine synthetase
GCTCTTTCTG	73	0	24	1.52083	0.00129	0.00015	9311_Chr03_3808	AK098880	Os.5016	gi_86433480	IPR001732	UDP-glucose/GDP-mannose dehydrogenase
TGCTACTGCT	39	24	21	1.5	0.041124	0.12709	9311_Chr05_0963	AK069902	Os.37829	gi_88983132	IPR003311	AUX/IAA protein
ATGTTTTATT	62	93	52	1.49038	0.0665	0.00798	9311_Chr04_1901	AK064960	Os.28374	gi_86420999	IPR000173	Glyceraldehyde 3-phosphate dehydrogenase
TGTAAGTGTT	112	219	114	1.45175	0.0547	8.4e-05	9311_Scaffold008480_1	AK062911	Os.6838	gi_88244409	IPR003612	Plant lipid transfer/seed storage/trypsin-alpha amylase inhibitor
CTTCTACTGT	91	87	62	1.43548	0.0263	0.033	9311_Chr03_1290	AK060769	Os.5423	gi_88206695	IPR000648	Oxysterol-binding protein
ATATTTTGTT	31	9	14	1.42857	0.041918	0.139598	9311_Chr07_2028			gi_89177273	IPR005810	Succinyl-CoA ligase, alpha subunit
GACGTCGTCTb	91	126	76	1.42763	0.0368	0.0061	9311_Chr03_0153	AK058741		gi_88222592	NA
GACGTCGTCTb	91	126	76	1.42763	0.0368	0.0061	9311_Chr04_2602	AK059019		gi_9865091	NA
GACGTCGTCTb	91	126	76	1.42763	0.0368	0.0061	9311_Chr09_1162	AK058686		gi_86530358	NA
GACGTCGTCTb	91	126	76	1.42763	0.0368	0.0061	9311_Chr10_1933	AK059098		gi_88987780	NA
TTCGAGATGG	91	96	66	1.41667	0.0197	0.0237	9311_Chr01_4723	AK073544		gi_88225544	IPR006593	CytoChrome b561 / ferric reductase transmembrane
TTAATCGATC	15	52	24	1.39583	0.083	0.0161	9311_Chr11_0236	AK070778		gi_5039026	IPR002048	Calcium-binding EF-hand
ACCACCTCCGb	8	31	14	1.39286	0.132	0.0408	9311_Chr06_0019			gi_86885451	IPR009100	Acyl-CoA dehydrogenase, middle and N-terminal
ACCACCTCCGb	8	31	14	1.39286	0.132	0.0408	9311_Chr10_1913			gi_16578108	IPR005123	2OG-Fe(II) oxygenase
GCCTTGGCTG	41	16	21	1.35714	0.033444	0.124503	9311_Chr04_2159	AK100346	Os.37893		IPR005922	Phenylalanine ammonia-lyase
CTCTTGCTTT	56	83	52	1.33654	0.0777	0.0201	9311_Chr03_1028	AK071556	Os.47761	gi_86855456	IPR010107	Glutamate decarboxylase
GTCAGGTTTT	0	56	21	1.33333	0.00172	0.00486	9311_Chr03_4331	AK071173		gi_88216902	IPR006461	Uncharacterized Cys-rich domain
TGCTCTCCCG	54	84	52	1.32692	0.0799	0.0178	9311_Chr10_2048	AK101728	Os.2404	gi_88242163	IPR005132	Rare lipoprotein A
TCTACGATGT	0	37	14	1.32143	0.0123	0.0185	9311_Chr10_1329	AK109095	Os.46829	gi_87033315	IPR001722	Glycoside hydrolase, family 7
TATCAATGTA	108	92	76	1.31579	0.02394	0.052116	9311_Chr11_0432	AK064892		gi_86532366	IPR003496	ABA/WDS induced protein
AAAAAAAAAAb	75	43	45	1.31111	0.021653	0.091646	9311_Chr02_2528		Os.14650	gi_15853985	NA
AAAAAAAAAAb	75	43	45	1.31111	0.021653	0.091646	9311_Chr03_0669		Os.15759		IPR007220	Origin recognition complex subunit 2
GATCCGATCC	54	1	21	1.30952	0.00789	0.00246	9311_Chr03_3845	AK072942		gi_88261560	IPR007087	Zn-finger, C2H2 type
GTAGCGCCAG	2	53	21	1.30952	0.00755	0.00734	9311_Chr04_1617	AK069926	Os.7792	gi_11233525	IPR000504	RNA-binding region RNP-1 (RNA recognition motif)
ATCTGCCAGT	135	118	97	1.30412	0.0187	0.0403	9311_Chr03_3605	AK102194	Os.12692	gi_88956514	IPR008280	Tubulin/FtsZ, C-terminal
GCACGCGTGC	35	56	35	1.3	0.0984	0.0359	9311_Chr07_0503	AK073569	Os.7242		IPR000528	Plant lipid transfer protein/Par allergen
CATAGTTGGT	224	463	267	1.28652	0.0188	1e-06	9311_Chr06_1448	AK062356		gi_88240282	NA
TTTGTTCGCT	17	44	24	1.27083	0.0974	0.0363	9311_Chr02_3431	AK070652	Os.26079	gi_86496852	IPR002495	Glycosyl transferase, family 8
GTTAAGCTAG	4	31	14	1.25	0.0722	0.0408	9311_Chr01_5134			gi_88664078	IPR005202	GRAS transcription factor
TCAGATATCT	91	124	87	1.23563	0.0522	0.0169	9311_Chr09_1113	AK065366	Os.6961	gi_86536578	IPR000301	CD9/CD37/CD63 antigen
CTCGATTTGT	23	46	28	1.23214	0.105	0.0455	9311_Chr06_0387	AK107817	Os.55293	gi_86529955	NA
ACTGTATTTG	52	7	24	1.22917	0.0175	0.0201	9311_Chr05_0162			gi_88849590	IPR001471	Pathogenesis-related transcriptional factor and ERF
ATACATCAAT	12	47	24	1.22917	0.0664	0.0267	9311_Chr07_1457	AK072220	Os.9017	gi_88243063	IPR001128	CytoChrome P450
TCGGTTCAGT	56	28	35	1.2	0.037288	0.093903	9311_Chr08_0221				NA
TGTTGTGTGT	33	75	45	1.2	0.0664	0.0191	9311_Chr04_1371			gi_88962426	IPR001359	Synapsin
GCCACGTCTG	48	115	69	1.18116	0.0363	0.00725	9311_Chr10_1864	AK061304		gi_87032277	IPR010987	Glutathione S-transferase, C-terminal-like
ATTTAAGTTC	23	50	31	1.17742	0.0873	0.0429	9311_Chr10_0905	AK061602			IPR010399	ZIM
ATTGCTTTCT	2	38	17	1.17647	0.0173	0.0278	9311_Chr01_4388	AK071996	Os.27906	gi_88224384	IPR000222	Protein phosphatase 2C
TACTTACTCT	93	377	201	1.16915	2.7e-05	1e-06	9311_Chr10_1715				NA
ATCCATTGCT	56	25	35	1.15714	0.037288	0.080476	9311_Chr06_1074			gi_58587615	IPR000023	Phosphofructokinase
TCGTTTGCTG	189	186	163	1.15031	0.0318	0.0349	9311_Chr08_0395	AK064768	Os.11202	gi_88967109	IPR001077	O-methyltransferase, family 2
TTAGTTACTG	77	19	42	1.14286	0.0127	0.0184	9311_Chr06_0610	AK066933	Os.167	gi_86481543	IPR004131	Inorganic H+ pyrophosphatase
AGCATTTGCT	64	124	83	1.13253	0.0434	0.0129	9311_Chr07_2407	AK106081	Os.9067	gi_86592314	IPR001128	CytoChrome P450
TCTCAGCAAT	52	18	31	1.12903	0.038319	0.055391	9311_Chr05_0553			gi_86854370	NA
TCAATAAATT	162	166	146	1.12329	0.0408	0.039	9311_Chr04_2421	AK062772		gi_88297348	IPR000889	Glutathione peroxidase
TACAGTCAAT	10	21	14	1.10714	0.148	0.0489	9311_Chr01_5172			gi_33676015	NA
AGTTTGATCT	23	53	35	1.08571	0.0686	0.0456	9311_Chr10_2030		Os.46629	gi_87013736	IPR003612	Plant lipid transfer/seed storage/trypsin-alpha amylase inhibitor
TGTGCTGGTT	351	118	222	1.05631	0.000207	5.4e-05	9311_Chr05_0228	AK065180	Os.3373	gi_88967383	IPR004827	Basic-leucine zipper (bZIP) transcription factor
TGGTTTCTGG	321	21	163	1.04908	2e-06	0	9311_Chr07_0593			gi_88852649	IPR001878	Zn-finger, CCHC type
AGGTCAAAGT	8	21	14	1.03571	0.132	0.0489	9311_Chr05_2266	AK061933		gi_88980152	IPR000892	Ribosomal protein S26E
ATTCTTTGTA	104	140	118	1.0339	0.047	0.0375	9311_Chr08_2155	AK063639		gi_88532995	IPR003245	Plastocyanin-like
GTCGGCGCCA	66	27	45	1.03333	0.0393	0.0369	9311_Chr01_1586			gi_88238056	IPR001471	Pathogenesis-related transcriptional factor and ERF
ATCCTCGCCT	6	34	0	#DIV/0!	0.153	0.000198	9311_Chr03_1013	AK064054			IPR009050	Globin-like
GATAAGAGAA	21	10	0	#DIV/0!	0.005744	0.058334	9311_Chr03_2163			gi_87038691	IPR002480	DAHP synthetase, class II
CGGGTGCGCG	8	21	0	#DIV/0!	0.0958	0.00485	9311_Chr04_2002		Os.15917	gi_88228362	IPR002085	Zinc-containing alcohol dehydrogenase superfamily
TTCTTTCCTT	6	21	0	#DIV/0!	0.153	0.000576	9311_Chr03_0801	AK100415	Os.50449		IPR006408	Calcium-translocating P-type ATPase, PMCA-type
CACGAGGAAT	4	22	0	#DIV/0!	0.245	0.0034	9311_Chr04_1543	AK064785	Os.49521	gi_88197674	IPR000109	TGF-beta receptor, type I/II extracellular region
GTGCAGAGGC	2	24	0	#DIV/0!	0.391	0.00239	9311_Chr09_1414		Os.39617	gi_88409523	IPR005284	Pigment precursor permease
GATCCGTCTC	21	4	0	#DIV/0!	0.005744	0.241524	9311_Chr07_1712	AK064916	Os.76053	gi_86522621	IPR002922	Thiamine biosynthesis Thi4 protein
TTCTTGGAGG	8	16	0	#DIV/0!	0.0958	0.0141	9311_Chr06_2964		Os.73025	gi_88228011	IPR002016	Haem peroxidase, plant/fungal/bacterial
GGCGGACGCC	2	21	0	#DIV/0!	0.391	0.00485	9311_Chr03_4309	AK100515		gi_88205966	IPR000073	Alpha/beta hydrolase fold
TGGCAATTAG	12	3	0	#DIV/0!	0.037499	0.344524	9311_Chr01_0098	AK103326	Os.1653	gi_89186286	IPR001359	Synapsin
CTGATGATGA	2	12	0	#DIV/0!	0.391	0.0409	9311_Supscaffold419_1		Os.59792	gi_86600003	NA
TTGTAATACT	44	13	0	#DIV/0!	3.3e-05	0.0287	9311_Chr02_0134	AK099923	Os.9172	gi_86899828	IPR002226	Catalase
TGATCGTTTT	25	25	0	#DIV/0!	0.00225	0.00167	9311_Chr05_3083			gi_8856340	IPR003593	AAA ATPase
CGTGTTCATC	17	27	0	#DIV/0!	0.0147	0.00117	9311_Chr09_1898	AK073400	Os.53581	gi_88200764	NA	NA
CTGATGAACG	25	12	0	#DIV/0!	0.00225	0.0409	9311_Chr02_2933	AK103391	Os.6092	gi_27921118	IPR003337	Trehalose-phosphatase
GCGGGGAAGG	17	18	0	#DIV/0!	0.0147	0.00988	9311_Chr02_2571	AK064754	Os.11894	gi_25798128	IPR000726	Glycoside hydrolase, family 19
ACCCGCGGCT	21	12	0	#DIV/0!	0.00574	0.0409	9311_Chr04_1996	AK105166	Os.54439	gi_88963542	IPR002198	Short-chain dehydrogenase/reductase SDR
TACAAGTTTT	19	12	0	#DIV/0!	0.00918	0.0409	9311_Chr10_1422	AK072259	Os.3206	gi_88231855	IPR005150	Cellulose synthase
TGTGTAATTC	17	12	0	#DIV/0!	0.0147	0.0409	9311_Chr04_1421	AK108989	Os.5130	gi_87033619	IPR002016	Haem peroxidase, plant/fungal/bacterial
TGGGTGGTTG	12	15	0	#DIV/0!	0.0375	0.0201	9311_Chr12_1574			gi_88452607	IPR000916	Bet v I allergen
CCGGCGATGA	0	34	0	#DIV/0!	.	0.000198	9311_Chr01_4050	AK069262	Os.3766	gi_7273807	IPR001471	Pathogenesis-related transcriptional factor and ERF
TACATTAAAG	0	18	0	#DIV/0!	.	0.00988	9311_Chr01_2296	AK103608	Os.16956	gi_86863238	IPR003864	Protein of unknown function DUF221
AAAAAGGTGG	15	0	0	#DIV/0!	0.0235	.	9311_Chr11_0342				IPR011616	bZIP transcription factor, bZIP_1
a P, N, and L stand for Pa64s, 9311, and LYP9, respectively. Ratios are calculated as ratio=L/[(P+N)/2] for up-regulated tags and [(P+N)/2]/L for down-regulated tags NA indicateds that gene annotation are not available. b Tag matches more than one predicted genes.
