# Supplementary material for: Differential gene expression in an elite hybrid rice cultivar (Oryza sativa, L) and its parental lines based on SAGE data
Source: BMC Plant Biol. 2007 Sep 19;7:49. doi: 10.1186/1471-2229-7-49 (PMC2077334; doi:10.1186/1471-2229-7-49)
Supplement: Additional file 5 — Differentially-expressed tags (P < 0.05) that exhibit changes of >16 folds and that were mapped to PA64s only but not plotted in Figure 3. Lists of genes that do not reflected in Figure 2. [file 1471-2229-7-49-S5.xls]

## Sheet: Sheet1
Additional file 5. Differentially expressed tags that beyond fold changes of <16-fold and tags that only mapped to PA64s are not plotted in Figure 3 (P<0.05)
Tissue	Tag	Copy No.			Ratioa	P-Value		Accession No.				IPR	Gene annotation
		Na	Pa	La		L vs. N	L vs.P	Predicted gene	Fl-cDNA	UniGene	EST
Differentially expressed tags that beyond fold changes of <16-fold
panicle	TTTGCTTGTTb	1	0	23	46	5.9e-05	9.5e-05	9311_Chr10_1417			gi_88507748	IPR000218	Ribosomal protein L14b/L23e
panicle	TTTGCTTGTTb	1	0	23	46	5.9e-05	9.5e-05	9311_Chr03_2286			gi_88505205	NA	NA
panicle	AGCTAAATAT	0	2	42	42	0	1e-06	9311_Chr03_4171		Os.8219	gi_66915521	NA	NA
panicle	GTAGCGCCAG	0	2	28	28	1e-06	0.000161	9311_Chr04_1617	AK069926	Os.7792	gi_11233525	IPR000504	RNA-binding region RNP-1 (RNA recognition motif)
panicle	TCTACTGTCT	0	2	20	20	2.8e-05	0.00165	9311_Chr12_1510	AK069047	Os.11080	gi_5667360	IPR008801	Rapid ALkalinization Factor
panicle	TGAGTCATCA	0	982	6	81.8333	0.0306	0	9311_Chr05_0719			gi_88998265	IPR000347	Plant metallothionein, family 15
panicle	TACGTACGTAb	4	145	1	74.5	0.128	0	9311_Chr02_2396	AK062477		gi_88982449	NA
panicle	TACGTACGTAb	4	145	1	74.5	0.128	0	9311_Chr09_0440	AK106991	Os.10725	gi_5455377	NA
panicle	CGTACGTACG	0	108	1	54	0.25	0	9311_Chr01_5258	AK060804		gi_88844208	IPR003496	ABA/WDS induced protein
panicle	TGTGCGTGTG	4	98	1	51	0.128	0	9311_Chr11_2281	AK062653		gi_88296804	IPR000347	Plant metallothionein, family 15
panicle	GGCCTAGCTGb	0	703	7	50.2143	0.0152	0	9311_Chr12_1411			gi_89170178	NA	NA
panicle	GGCCTAGCTGb	0	703	7	50.2143	0.0152	0	9311_Chr12_1412			gi_33381118	NA	NA
panicle	TACAATTTAC	3	96	1	49.5	0.19	0	9311_Chr03_3718	AK071178	Os.19100	gi_88957667	NA
panicle	ATGAAGTTGT	12	253	4	33.125	0.0421	0	9311_Chr11_0909	AK102327	Os.11370		IPR002198	Short-chain dehydrogenase/reductase SDR
panicle	CGTGCGTGTG	26	2029	34	30.2206	0.0446	0	9311_Chr10_1872		Os.9775	gi_88459389	IPR010987	Glutathione S-transferase, C-terminal-like
panicle	CTGCAAATAG	7	51	1	29	0.0486	0	9311_Chr11_0832			gi_29688402	NA	NA
panicle	TTATTCCCCT	1	55	1	28	0.252	0	9311_Chr09_0985	AK062784	Os.6861	gi_87010415	NA
panicle	CATAGGATTA	1	43	1	22	0.252	0	9311_Chr02_0651			gi_16579507	IPR010402	CCT
panicle	GAACTTTGGG	3	128	3	21.8333	0.189	0	9311_Chr03_1001		Os.39075	gi_29686298	IPR009438	Phytosulfokine
panicle	TGTTAGTATT	3	40	1	21.5	0.19	0	9311_Chr01_1536	AK058929		gi_29682491	IPR003823	Protein of unknown function CP12
panicle	GTGGTAGGAG	4	38	1	21	0.128	0	9311_Chr07_0475	AK062132	Os.2422	gi_86499042	IPR011717	Tetratricopeptide TPR_4
panicle	AAAACGTCAT	0	38	1	19	0.25	0	9311_Chr11_1642			gi_88380232	NA
panicle	ATCTGTAGCA	0	36	1	18	0.25	1e-06	9311_Chr07_2564			gi_15850869	IPR010757	Protein of unknown function DUF1334
panicle	TTATATATTG	7	28	1	17.5	0.0486	2.8e-05	9311_Chr09_0145	AK099394	Os.11810	gi_86539213	IPR006843	PAP fibrillin
panicle	TTTACTGGGC	1	34	1	17.5	0.252	2e-06	9311_Chr03_2551	AK065884			IPR006402	HAD-superfamily hydrolase, subfamily IA, variant 3
panicle	ATTATACTTT	4	94	3	16.3333	0.159	0	9311_Chr05_3037	AK066579	Os.18305	gi_27548803	IPR000092	Polyprenyl synthetase
leave	CGGGTGCGCG	1	0	94	188	0	0	9311_Chr04_2002		Os.15917	gi_88228362	IPR002085	Zinc-containing alcohol dehydrogenase superfamily
leave	GATTTGTATA	1	0	33	66	0.00578	2.7e-05	9311_Chr08_2156			gi_88211620	IPR003245	Plastocyanin-like
leave	CTGGTGTGGA	1	0	22	44	0.043	0.000738	9311_Chr11_0681			gi_27546368	NA
leave	TATCTTTGTC	1	0	19	38	0.0646	0.00169	9311_Chr09_1283	AK065039		gi_86871464	IPR005123	2OG-Fe(II) oxygenase
leave	GGCGAACCTG	1	0	14	28	0.123	0.0089	9311_Chr06_0364	AK062734		gi_86418208	IPR004265	Plant disease resistance response protein
leave	TCTGGTTCTT	2	2	52	26	0	1e-06	9311_Chr01_4043		Os.66166	gi_58591060	IPR006186	Serine/threonine-specific protein phosphatase and bis(5-nucleosyl)-tetraphosphatase
leave	CATCTTGTCT	1	4	61	24.4	1e-05	1e-06	9311_Chr01_0189	AK070467	Os.32459	gi_87018467	IPR000877	Proteinase inhibitor I12, Bowman-Birk
leave	GAGAAATCTG	4	2	52	17.3333	2e-06	1e-06	9311_Chr03_3819		Os.58332		IPR011009	Protein kinase-like
leave	CGATTCCACT	2	0	17	17	0.0115	0.00388	9311_Chr01_3803		Os.49634	gi_87028422	IPR001372	Dynein light chain, type 1
leave	GATGGAACGG	27	83	3	18.3333	0.0023	0	9311_Chr01_5310	AK098940	Os.12771	gi_4716022	IPR001915	Peptidase M48, Ste24p
root	TACTTGCGTA	0	1	28	56	0.000242	0.000282	9311_Chr07_0523			gi_88210839	NA	NA
root	ACTGTCGAAG	0	1	14	28	0.0123	0.0196	9311_Chr03_0227	AK067755	Os.4329		IPR000173	Glyceraldehyde 3-phosphate dehydrogenase
root	TAATAATCTG	0	1	14	28	0.0123	0.0196	9311_Chr11_0665			gi_15857232	IPR011009	Protein kinase-like
root	GATATATGGA	2	0	21	21	0.00755	0.000501	9311_Chr12_1000	AK059750			IPR003757	Photosystem I reaction centre, subunit XI PsaL
root	ATCCCCTCTG	0	1	10	20	0.0328	0.0525	9311_Chr05_3068	AK105697	Os.32177	gi_88844029	IPR007630	Sigma-70 region 4
root	ATTATACTTT	0	1	10	20	0.0328	0.0525	9311_Chr05_3037	AK066579	Os.18305	gi_27548803	IPR000092	Polyprenyl synthetase
root	CTCTTAATCC	0	1	10	20	0.0328	0.0525	9311_Chr03_3985	AK061719	Os.12394		IPR011060	Ribulose-phosphate binding barrel
root	GTCCCAGCTT	0	1	10	20	0.0328	0.0525	9311_Chr01_3015			gi_4715141	IPR001765	Carbonic anhydrase, prokaryotic and plant
root	ATCAGCTGCT	12	92	3	17.3333	0.0983	0	9311_Chr05_2123	AK063498		gi_86512284	IPR011598	Helix-loop-helix DNA-binding
Differentially expressed tags that only mapped to PA64s are not plotted in Figure 3
Panicle	GCGGCAAAGC	37	2	63	3.23077	0	0.001123	Pa64_Chr02_3378	AK102817	Os.9330	gi_88844376	IPR001106	Phenylalanine/histidine ammonia-lyaseFamily
Panicle	ATCGATTAGT	82	1	128	3.08434	0	0.000126	Pa64_Chr08_0637	AK069940	Os.52923	gi_86837696	None
Panicle	TGGAGGATGG	16	6	32	2.90909	0.049296	0.003589	Pa64_Chr02_2172	AK060980	Os.11913	gi_29670944	IPR008406	Dormancyauxin associatedFamily
Panicle	AGAATTTTTA	49	0	58	2.36735	0	0.024877	Pa64_Chr06_2339			gi_87028929	NA
Panicle	TAAAGATAGC	46	2	56	2.33333	0	0.022644	Pa64_Chr02_3827	AK069454	Os.8277	gi_86872383	IPR009072	Histone-foldFamily
Panicle	TGTCCTTCCA	228	0	242	2.12281	0	0.013429	Pa64_Chr02_3783	AK111098		gi_88211590	NA
Panicle	TGCCCTTCCC	36	0	33	1.83333	0	0.046106	Pa64_Chr06_2380			gi_86598609	NA
Panicle	GCGACTTCGG	6	12	16	1.77778	0.009304	0.008329	Pa64_Chr07_0501	AK060861			IPR004788	Ribose 5-phosphate isomeraseFamily
Panicle	TCTTTAGATG	14	7	16	1.52381	0.087159	0.067175	Pa64_Chr12_1694			gi_8858212	NA
Panicle	TTGCCGCCTG	468	86	368	1.32852	0	7e-05	Pa64_Chr01_5067	AK062796			IPR000347	Plant metallothionein, family 15Family
Panicle	ATTTTTGGAT	27	10	24	1.2973	0.02074	0.052405	Pa64_Chr03_1650				NA
Panicle	CTATCTTTTT	19	21	23	1.15	0.02258	0.049646	Pa64_Chr01_4568	AK073770	Os.8999		NA
Panicle	GTGTAAAACC	0	9	5	1.11111	0.000169	0.015177	Pa64_Chr11_1574	AK059060		gi_88904310	IPR003884	Factor I membrane attack complexDomain
Panicle	GAACCAAAAT	2	10	4	1.5	0.001605	0.116321	Pa64_Chr01_4813				NA
Panicle	CTGGCTTTTG	9	75	28	1.5	0	0.000397	Pa64_Chr06_1297			gi_89182099	IPR001344	Chlorophyll A-B binding proteinFamily
Panicle	TCCAGGTTTT	19	16	9	1.94444	0.065226	0.01392	Pa64_Chr02_0301			gi_86417246	NA
Panicle	GTGCCACAAT	7	10	4	2.125	0.035691	0.082906	Pa64_Chr05_1383	AK061434	Os.38760	gi_88843910	NA
Panicle	GTTTGCCTTT	55	122	29	3.05172	0	0.000926	Pa64_Chr03_2243				NA
Panicle	GAGGGAGAGA	1	12	2	3.25	8.6e-05	0.18748	Pa64_Chr11_0185			gi_86414261	IPR007151	Mpp10 proteinFamily
Panicle	TTCGTCAAGA	4	63	10	3.35	0	0.029451	Pa64_Chr05_2190				NA
Panicle	TACCATTCTA	20	64	12	3.5	0	0.02803	Pa64_Chr05_2255	AK062214		gi_88479369	NA
Panicle	CAGCAGAACA	0	16	1	8	0	0.249987	Pa64_Chr11_0586			gi_8956136	NA
Panicle	TACCTACACG	3	27	1	15	0	0.127726	Pa64_Chr06_1479	AK063588	Os.36369	gi_88546152	NA
Panicle	TACGTTGTTA	0	3	0	#DIV/0!	0.039204	.	Pa64_Chr03_3067	AK069119	Os.14921		IPR002004	Polyadenylate-binding protein/Hyperplastic disc proteinDomain
Panicle	TGGAGTTTGT	0	6	0	#DIV/0!	0.002577	.	Pa64_Chr04_2560				IPR003612	Plant lipid transfer/seed storage/trypsin-alpha amylase inhibitorDomain
Panicle	GCGACGTAGA	2	2	0	#DIV/0!	0.207332	0.127733	Pa64_Chr03_0631			gi_88241894	NA
Leave	GTCGTCGCGC	3	1	10	5	0.146526	0.004574	Pa64_Chr02_0834	AK063719	Os.12063	gi_66914334	NA
Leave	TGGAGTTTGT	6	2	18	4.5	0.071195	0.000348	Pa64_Chr04_2560				IPR003612	Plant lipid transfer/seed storage/trypsin-alpha amylase inhibitorDomain
Leave	TGGAGGATGG	22	3	51	4.08	0.0001	0	Pa64_Chr02_2172	AK060980	Os.11913	gi_29670944	IPR008406	Dormancyauxin associatedFamily
Leave	GTAGTTTTAG	4	1	8	3.2	0.096659	0.027959	Pa64_Chr02_1637	AK064364	Os.25001	gi_86499627	IPR003884	Factor I membrane attack complexDomain
Leave	CCATATGATG	42	9	78	3.05882	4e-06	0	Pa64_Chr08_0598	AK062655	Os.11331	gi_88242268	NA
Leave	TACGTTGTTA	11	0	16	2.90909	0.000467	0.014526	Pa64_Chr03_3067	AK069119	Os.14921		IPR002004	Polyadenylate-binding protein/Hyperplastic disc proteinDomain
Leave	GCGACGTAGA	26	5	42	2.70968	0.000128	0.000147	Pa64_Chr03_0631			gi_88241894	NA
Leave	GTTTGCCTTT	67	63	109	1.67692	0.035439	0	Pa64_Chr03_2243				NA
Leave	CTGGCTTTTG	74	39	78	1.38053	0.000986	0.001345	Pa64_Chr06_1297			gi_89182099	IPR001344	Chlorophyll A-B binding proteinFamily
Leave	TGGTGGCTTA	2	164	114	1.37349	0	0	Pa64_Chr01_4610			gi_88489264	NA
Leave	TACCTACACG	9	0	6	1.33333	0.001676	0.121781	Pa64_Chr06_1479	AK063588	Os.36369	gi_88546152	NA
Leave	TTGCCGCCTG	133	51	112	1.21739	0	0.009464	Pa64_Chr01_5067	AK062796			IPR000347	Plant metallothionein, family 15Family
Leave	AGCTATAGTT	0	38	22	1.15789	0	0	Pa64_Chr11_1853			gi_29625933	IPR006169	GTP1/OBG subdomainDomain
Leave	GAACCAAAAT	8	25	8	2.0625	0.000315	0.08866	Pa64_Chr01_4813				NA
Leave	GAGGGAGAGA	11	32	10	2.15	0.000101	0.083903	Pa64_Chr11_0185			gi_86414261	IPR007151	Mpp10 proteinFamily
Leave	GTGTAAAACC	11	29	6	3.33333	0.000384	0.105165	Pa64_Chr11_1574	AK059060		gi_88904310	IPR003884	Factor I membrane attack complexDomain
Leave	TTCGTCAAGA	27	104	19	3.44737	0	0.070092	Pa64_Chr05_2190				NA
Leave	GCGGCAAAGC	13	1	1	7	0.000859	0.003628	Pa64_Chr02_3378	AK102817	Os.9330	gi_88844376	IPR001106	Phenylalanine/histidine ammonia-lyaseFamily
Leave	TAAAGATAGC	25	0	0	#DIV/0!	0	1e-06	Pa64_Chr02_3827	AK069454	Os.8277	gi_86872383	IPR009072	Histone-foldFamily
Leave	TGTCCTTCCA	20	0	0	#DIV/0!	1e-06	1.6e-05	Pa64_Chr02_3783	AK111098		gi_88211590	NA
Leave	ATCGATTAGT	8	0	0	#DIV/0!	0.003175	0.008791	Pa64_Chr08_0637	AK069940	Os.52923	gi_86837696	NA
Root	GAACCAAAAT	0	0	3	#DIV/0!	.	0.032835	Pa64_Chr01_4813				NA
Root	TTCGTCAAGA	0	0	3	#DIV/0!	.	0.032835	Pa64_Chr05_2190				NA
Root	TGGTGGCTTA	3	5	8	2	0.113936	0.00976	Pa64_Chr01_4610			gi_88489264	NA
Root	TACCATTCTA	2	1	3	2	0.126183	0.128503	Pa64_Chr05_2255	AK062214		gi_88479369	NA
Root	CTATCTTTTT	71	94	80	1.03125	0.024334	2.3e-05	Pa64_Chr01_4568	AK073770	Os.8999		NA
Root	GTTTGCCTTT	129	216	106	1.62736	0.00515	0.001832	Pa64_Chr03_2243				NA
Root	TCTTTAGATG	32	19	14	1.82143	0.000477	0.048352	Pa64_Chr12_1694			gi_8858212	NA
Root	TAATGTCTAG	0	24	5	2.4	1e-06	0.004603	Pa64_Chr10_1069			gi_88290039	IPR000684	Eukaryotic RNA polymerase II heptapeptide repeatRepeat
Root	GTAGTTTTAG	13	51	13	2.46154	7.4e-05	0.041556	Pa64_Chr02_1637	AK064364	Os.25001	gi_86499627	IPR003884	Factor I membrane attack complexDomain
Root	TTGCCGCCTG	83	122	27	3.7963	0.022369	0.000864	Pa64_Chr01_5067	AK062796			IPR000347	Plant metallothionein, family 15Family
Root	GCGACGTAGA	76	73	19	3.92105	0.001885	7.3e-05	Pa64_Chr03_0631			gi_88241894	NA
Root	CCATATGATG	20	85	11	4.77273	0	0.0905	Pa64_Chr08_0598	AK062655	Os.11331	gi_88242268	NA
Root	CTAAACTCAA	6	25	3	5.16667	0.002292	0.165329	Pa64_Chr05_0128		Os.39770	gi_88520426	IPR003318	Glycoside hydrolase, family 70Domain
Root	GCGGCAAAGC	44	36	6	6.66667	0.002048	3e-05	Pa64_Chr02_3378	AK102817	Os.9330	gi_88844376	IPR001106	Phenylalanine/histidine ammonia-lyaseFamily
Root	AGCTATAGTT	1	116	8	7.3125	0	0.00136	Pa64_Chr11_1853			gi_29625933	IPR006169	GTP1/OBG subdomainDomain
Root	GTCGTCGCGC	8	55	4	7.875	0	0.142758	Pa64_Chr02_0834	AK063719	Os.12063	gi_66914334	NA
Root	TACAGTTTAT	11	29	2	10	0.010431	0.039288	Pa64_Chr02_3397	AK072410	Os.30608	gi_88237350	NA
Root	TGGAGGATGG	17	49	2	16.5	0.001251	0.005163	Pa64_Chr02_2172	AK060980	Os.11913	gi_29670944	IPR008406	Dormancyauxin associatedFamily
a P, N, and L stand for Pa64s, 9311, and LYP9, respectively. Ratios are calculated as ratio=L/[(P+N)/2] for up-regulated tags and [(P+N)/2]/L for down-regulated tags NA indicateds that gene annotation are not available. b Tag matches more than one predicted genes.
