# Supplementary material for: Differential gene expression in an elite hybrid rice cultivar (Oryza sativa, L) and its parental lines based on SAGE data
Source: BMC Plant Biol. 2007 Sep 19;7:49. doi: 10.1186/1471-2229-7-49 (PMC2077334; doi:10.1186/1471-2229-7-49)
Supplement: Additional file 6 — Genes involved in the light reaction. We categorized and listed the genes involved in the light reaction. [file 1471-2229-7-49-S6.xls]

## Sheet: Sheet1
Supplemantary Ⅵ. Genes involved in light reaction pathways
Tissue	Tag	Na	Pa	La	Ratiob	N vs L	P vs L	Predicated Gene
Plastocyanin-like
leave	GATTTGTATA	1	0	33	66	0.00578	2.7e-05	9311_Chr08_2156
root	GATTTGTATA	135	74	114	1.09091	0.0393	0.0101	9311_Chr08_2156
root	GCCTTCTAAA	0	31	3	0.193548	0.234	0.000401	9311_Chr08_0270
root	TTATTGAGCT	15	25	7	0.35	0.118	0.0256	9311_Chr08_0272
root	AAGATCGCCG	8	21	7	0.482759	0.201	0.0119	9311_Chr03_3479
root	ATTCTTTGTA	104	140	118	0.967213	0.047	0.0375	9311_Chr08_2155
panicle	GATTTGTATA	6	2	10	2.5	0.0794	0.0342	9311_Chr08_2156
Ferredoxin [2Fe-2S], plant
leave	TCGATCGCGG	4	0	14	7	0.0496	0.0089	9311_Chr01_4482
leave	CGTTCTTGAG	365	389	516	1.3687	8.6e-05	0.000572	9311_Chr08_0038
root	CGTTCTTGAG	15	9	28	2.33333	0.0583	0.0159	9311_Chr08_0038
root	TCGATCGCGG	0	24	3	0.25	0.234	0.0121	9311_Chr01_4482
panicle	CGTTCTTGAG	112	266	139	0.73545	0.0117	0	9311_Chr08_0038
Chlorophyll A-B binding protein
leave	GGCTCGGATC	8	56	91	2.84375	0	0.0097	9311_Chr04_1663
leave	GCGACGCATC	398	107	632	2.50297	0	0	9311_Chr01_2721
leave	GTCTCGATCT	195	111	320	2.0915	4e-05	0	9311_Chr08_1868
leave	GTGGTGATTT	430	169	599	2	5.3e-05	0	9311_Chr07_1897
leave	ATTGGCCTCA	54	17	58	1.6338	0.0651	0.000669	9311_Chr05_1217
leave	TTCGGCTTCT	833	538	1116	1.62801	2e-06	0	9311_Chr07_1917
leave	TATTGATATT	15	26	33	1.60976	0.0243	0.0746	9311_Chr07_1897
leave	GATCGATTTG	691	598	867	1.34523	0.000379	1e-06	9311_Chr02_0819
leave	GAAGGATTAA	71	49	77	1.28333	0.0552	0.017	9311_Chr09_0664
leave	CCTTGTTGAT	227	301	329	1.24621	0.000556	0.0219	9311_Chr07_2027
leave	CTGGGGTTCT	283	218	312	1.24551	0.0216	0.000962	9311_Chr11_0836
leave	TATGTATGTA	226	329	202	0.727928	0.0263	6.2e-05	9311_Chr03_2721
leave	GAGAAAATTA	312	286	268	0.896321	0.015	0.0265	9311_Chr01_4547
root	GAGAAAATTA	0	3	24	16	0.000645	0.00265	9311_Chr01_4547
root	TATGTATGTA	4	3	17	4.85714	0.0378	0.0173	9311_Chr03_2721
root	GATCGATTTG	19	22	45	2.19512	0.013	0.0194	9311_Chr02_0819
root	GTGGTGATTT	12	18	28	1.86667	0.0435	0.0794	9311_Chr07_1897
root	TTCGGCTTCT	39	35	66	1.78378	0.0233	0.0121	9311_Chr07_1917
panicle	GGCTCGGATC	0	0	32	#DIV/0!	0	4e-06	9311_Chr04_1663
panicle	GCGACGCATC	69	145	225	2.1028	0	0.000188	9311_Chr01_2721
panicle	GAAGGATTAA	4	62	3	0.0909091	0.159	0	9311_Chr09_0664
panicle	GATCGATTTG	111	992	127	0.230281	0.0214	0	9311_Chr02_0819
panicle	GAGAAAATTA	30	272	45	0.298013	0.0199	0	9311_Chr01_4547
panicle	ATTGGCCTCA	10	49	12	0.40678	0.0981	5.2e-05	9311_Chr05_1217
panicle	CTGGGGTTCT	43	266	64	0.414239	0.0113	0	9311_Chr11_0836
panicle	GTCTCGATCT	50	187	61	0.514768	0.0316	0	9311_Chr08_1868
panicle	GTGGTGATTT	152	508	171	0.518182	0.0188	0	9311_Chr07_1897
panicle	CCTTGTTGAT	70	257	123	0.752294	0.000264	0	9311_Chr07_2027
panicle	TTCGGCTTCT	98	408	191	0.754941	0	0	9311_Chr07_1917
panicle	TATGTATGTA	33	242	112	0.814545	0	0	9311_Chr03_2721
Photosystem II protein PsbX
leave	ATGCGTATGT	162	56	298	2.73394	5e-06	0	9311_Chr03_1827
panicle	ATGCGTATGT	76	170	71	0.577236	0.0377	0	9311_Chr03_1827
Photosystem II protein PsbW, class 2
leave	GGGGATTGTG	537	301	931	2.22196	0	0	9311_Chr01_3904
leave	ATGAGTTGTT	52	45	80	1.64948	0.0163	0.008	9311_Chr01_5073
leave	TATGAGTCAT	36	26	41	1.32258	0.049	0.0164	9311_Chr01_3904
leave	GATATTTTGT	1	6	0	0	0.0426	0.101	9311_Chr05_2486
root	GGGGATTGTG	12	9	28	2.66667	0.0435	0.0159	9311_Chr01_3904
panicle	ATGAGTTGTT	7	96	9	0.174757	0.113	0	9311_Chr01_5073
panicle	TATGAGTCAT	7	64	9	0.253521	0.113	0	9311_Chr01_3904
panicle	GATATTTTGT	0	21	3	0.285714	0.124	5.9e-05	9311_Chr05_2486
panicle	GGGGATTGTG	201	676	216	0.492588	0.0198	0	9311_Chr01_3904
Photosystem II protein PsbY
leave	TGTGTACGTG	287	177	492	2.12069	0	0	9311_Chr08_0157
root	TGTGTACGTG	10	3	42	6.46154	0.00282	1.6e-05	9311_Chr08_0157
panicle	TGTGTACGTG	66	291	85	0.47619	0.0181	0	9311_Chr08_0157
Photosystem II oxygen evolving complex protein PsbP
leave	CAAGGATTGA	141	109	199	1.592	0.00476	0.000166	9311_Chr07_0283
leave	GCAACAGCAG	15	32	6	0.255319	0.0662	0.0027	9311_Chr12_0595
root	CAAGGATTGA	6	1	21	6	0.0354	0.00246	9311_Chr07_0283
panicle	GCAACAGCAG	3	47	10	0.4	0.0341	4.2e-05	9311_Chr12_0595
panicle	CAAGGATTGA	53	191	57	0.467213	0.044	0	9311_Chr07_0283
panicle	GCAACAGCAG	3	47	10	0.4	0.0341	4.2e-05	9311_Chr12_0595
Photosystem II protein PsbR
leave	TCAGTCGATA	41	73	80	1.40351	0.0133	0.0526	9311_Chr08_0684
leave	ATGATGATAT	511	908	464	0.653982	0.0117	0	9311_Chr08_0684
root	ATGATGATAT	17	15	90	5.625	2e-06	0	9311_Chr08_0684
panicle	TCAGTCGATA	9	134	7	0.0979021	0.114	0	9311_Chr08_0684
panicle	ATGATGATAT	72	1037	82	0.147881	0.0314	0	9311_Chr08_0684
Photosystem II manganese-stabilizing protein PsbO
leave	GAGAGAGGGA	117	186	52	0.343234	0.000334	0	9311_Chr01_2088
root	GAGAGAGGGA	2	0	10	10	0.0822	0.0187	9311_Chr01_2088
panicle	GAGAGAGGGA	35	106	53	0.751773	0.0144	0.000179	9311_Chr01_2088
Photosystem II oxygen evolving complex protein PsbQ
leave	TTGATATTGT	235	222	201	0.87965	0.0253	0.0316	9311_Chr07_1806
root	TTGATATTGT	15	6	28	2.66667	0.0583	0.00535	9311_Chr07_1806
panicle	TTGATATTGT	50	234	104	0.732394	6.2e-05	0	9311_Chr07_1806
Photosystem I reaction centre, subunit XI PsaL
leave	TGGTGGCTGA	46	28	58	1.56757	0.0516	0.00824	9311_Chr12_1003
leave	GATATATGGA	69	256	58	0.356923	0.0529	0	9311_Chr12_1000
leave	TGGTGGCTGA	46	28	58	1.56757	0.0516	0.00824	9311_Chr12_1003
root	GATATATGGA	2	0	21	21	0.00755	0.000501	9311_Chr12_1000
panicle	TGGTGGCTGA	19	70	16	0.359551	0.076	1e-06	9311_Chr12_1003
panicle	GATATATGGA	13	91	34	0.653846	0.00297	2e-06	9311_Chr12_1000
Photosystem I psaG/psaK protein
leave	TAAATTGTGC	317	611	671	1.44612	0	0.011	9311_Chr07_0331
leave	AAATTTGTCA	126	179	166	1.08852	0.0132	0.034	9311_Chr09_1470
root	TAAATTGTGC	12	13	62	4.96	0.000106	4.9e-05	9311_Chr07_0331
panicle	TAAATTGTGC	73	723	118	0.296482	0.000923	0	9311_Chr07_0331
panicle	AAATTTGTCA	30	242	51	0.375	0.00849	0	9311_Chr09_1470
Photosystem I reaction centre subunit N
leave	CATCTTATAT	57	21	83	2.12821	0.0221	2.4e-05	9311_Chr12_0590
leave	CATAATTGAA	191	361	122	0.442029	0.00157	0	9311_Chr12_0590
root	CATAATTGAA	2	1	14	9.33333	0.0385	0.0196	9311_Chr12_0590
panicle	CATAATTGAA	42	393	73	0.335632	0.00238	0	9311_Chr12_0590
panicle	CATCTTATAT	23	53	18	0.473684	0.0587	0.000248	9311_Chr12_0590
Photosystem I reaction center protein PsaF, subunit III
leave	GAGGAATGGA	132	141	77	0.564103	0.00254	0.000452	9311_Chr03_3931
root	GAGGAATGGA	4	1	17	6.8	0.0378	0.00704	9311_Chr03_3931
panicle	GAGGAATGGA	30	132	76	0.938272	4.6e-05	0.000404	9311_Chr03_3931
NADH:flavin oxidoreductase/NADH oxidase
root	AATACATTTT	145	169	201	1.28025	0.00846	0.025	9311_Chr06_0875
CytoChrome bd ubiquinol oxidase, 14 kDa subunit
panicle	AGAAGAATGT	33	0	41	2.48485	0.0424	0	9311_Chr03_4156
a P, N, and L stand for Pa64s, 9311, and LYP9, respectively. bRatios are calculated as ratio=L/[(P+N)/2] for up-regulated tags and [(P+N)/2]/L for down-regulated tags
