# Supplementary material for: Differential gene expression in an elite hybrid rice cultivar (Oryza sativa, L) and its parental lines based on SAGE data
Source: BMC Plant Biol. 2007 Sep 19;7:49. doi: 10.1186/1471-2229-7-49 (PMC2077334; doi:10.1186/1471-2229-7-49)
Supplement: Additional file 7 — Sterility and fertility-related differentially-expressed genes in panicle. By comparing to the Gramene QTL database, the Sterility and fertility-related differentially-expressed genes in panicle were listed. [file 1471-2229-7-49-S7.xls]

## Sheet: Sheet1
Supplemental Table Ⅶ Sterility and fertility-related differentially expressed tags in panicle (P<0.05)
Tag	Copy No.			Ratioa	P-Value		Accession No.				IPR	Gene annotation
	Na	Pa	La		L vs. N	L vs.P	Predicted gene	Fl-cDNA	UniGene	EST
Up-regulated Tags
(>1.0-fold)
Spikelet sterility
AGTATCTCCT	17	0	18	2.12	0.0811	0.000769	9311_Chr01_4180	AK100654	Os.12300		IPR011707	Multicopper oxidase, type 3
AGTCAATGAG	17	2	22	2.32	0.0638	0.00104	9311_Chr01_4127	AK070889			IPR002048	Calcium-binding EF-hand
CAAAATGTAG	96	2	86	1.76	0.0293	0	9311_Chr01_1162	AK061046		gi_86823295	IPR001929	Germin
CAACTCTGAT	22	0	13	1.18	0.041	0.00369	9311_Chr05_0291	AK069868	Os.9847	gi_88218194	NA
CAGGCTTTTT	142	0	88	1.24	0.000345	0	9311_Chr01_4908			gi_88258571	IPR000258	Bacterial ice-nucleation proteins octamer repeat
CATAGCCGAA	20	0	29	2.9	0.039	1.2e-05	9311_Chr07_1475				IPR001975	Ribosomal protein L40e
CCTCGCCCTC	13	0	7	1.08	0.0633	0.0298	9311_Chr01_4762	AK068254	Os.12030	gi_88222273	IPR011598	Helix-loop-helix DNA-binding
CTTTTGCTAT	36	2	39	2.05	0.0526	3e-06	9311_Chr01_0707	AK058815		gi_86855151	IPR001813	Ribosomal protein 60S
GATTTGTATA	6	2	10	2.5	0.0794	0.0342	9311_Chr08_2156			gi_88211620	IPR003245	Plastocyanin-like
TAAATGGTTG	46	11	35	1.23	0.0322	0.00193	9311_Chr01_1003	AK072001	Os.12733	gi_87015640	IPR003311	AUX/IAA protein
TACGTATGCG	0	2	9	9	0.00753	0.0504	9311_Chr01_1137	AK062972		gi_86544978	IPR002048	Calcium-binding EF-hand
TCATATGTGA	9	0	18	4	0.0341	0.000769	9311_Chr01_4641	AK070894	Os.429		IPR002100	Transcription factor, MADS-box
TGGAAGAAAT	29	55	51	1.21	0.00632	0.04	9311_Chr01_4303	AK071045	Os.14198	gi_86500717	IPR001322	Intermediate filament, C-terminal
TGTTTATGTA	23	0	18	1.57	0.0587	0.000769	9311_Chr11_0037	AK069456	Os.11549	gi_86872412	IPR002016	Haem peroxidase, plant/fungal/bacterial
TTAGCACAAG	0	23	12	1.04	0.00186	0.0239	9311_Chr01_4729	AK060416	Os.11976		IPR001763	Rhodanese-like
TTGTCCAAAT	27	40	38	1.13	0.0331	0.0477	9311_Chr12_0117			gi_86504356	IPR000528	Plant lipid transfer protein/Par allergen
TTTGGATTCG	26	0	26	2	0.0664	3.3e-05	9311_Chr01_1407	AK065323		gi_88273226	IPR008280	Tubulin/FtsZ, C-terminal
Spikelet fertility
AAAATGTTCA	24	0	20	1.67	0.0635	0.00027	9311_Chr01_3731	AK100475	Os.18724	gi_86520335	IPR005150	Cellulose synthase
AACATTGGTT	24	0	18	1.5	0.0504	0.000769	9311_Chr10_0777	AK069323	Os.9613		IPR002587	Myo-inositol-1-phosphate synthase
AACTATGCTA	26	6	20	1.25	0.0569	0.0124	9311_Chr01_4223	AK070463	Os.4644	gi_6449659	IPR005132	Rare lipoprotein A
AACTTGGTGC	56	26	76	1.85	0.0152	4.4e-05	9311_Chr03_3317	AK062080			IPR010625	CHCH
AAGGACTGAA	17	0	25	2.94	0.0469	5.6e-05	9311_Chr05_1202			gi_87005134	IPR007186	Plant invertase/pectin methylesterase inhibitor
AATGAGAGCA	45	0	26	1.16	0.0113	3.3e-05	9311_Chr10_1685			gi_87021989	IPR001841	Zn-finger, RING
AATTGAGTTC	220	32	229	1.82	0.0214	0	9311_Chr03_3217	AK070016		gi_86532950	IPR000504	RNA-binding region RNP-1 (RNA recognition motif)
ACGGTGGACG	26	0	28	2.15	0.0642	2e-05	9311_Chr10_0704	AK070631	Os.8140	gi_88251398	IPR001000	Glycoside hydrolase, family 10
AGAAGAATGT	33	0	41	2.48	0.0424	0	9311_Chr03_4156		Os.59502		IPR003197	CytoChrome bd ubiquinol oxidase, 14 kDa subunit
AGTATCTCCT	17	0	18	2.12	0.0811	0.000769	9311_Chr01_4180	AK100654	Os.12300		IPR011707	Multicopper oxidase, type 3
AGTCAATGAG	17	2	22	2.32	0.0638	0.00104	9311_Chr01_4127	AK070889			IPR002048	Calcium-binding EF-hand
ATCGCCGAGA	23	26	39	1.59	0.014	0.0245	9311_Chr03_0940		Os.12728	gi_88274372	IPR008147	Glutamine synthetase, beta-Grasp
ATGCTGTCAA	47	0	48	2.04	0.0492	0	9311_Chr03_1515		Os.11313	gi_88258623	IPR000916	Bet v I allergen
CAGGCTTTTT	142	0	88	1.24	0.000345	0	9311_Chr01_4908			gi_88258571	IPR000258	Bacterial ice-nucleation proteins octamer repeat
CATTTACCAG	32	4	36	2	0.0519	5e-05	9311_Chr10_2113	AK072751			IPR001564	Nucleoside diphosphate kinase
CCATTGATCT	1	0	7	14	0.0459	0.0298	9311_Chr08_2466			gi_88203166	IPR007613	Protein of unknown function DUF568
CCTGCATCCT	1	6	7	2	0.0459	0.113	9311_Chr10_1659	AK061011	Os.9206		IPR000644	CBS
CCTGGGATGA	6	34	25	1.25	0.00131	0.0374	9311_Chr04_2445	AK065188		gi_86509177	IPR000425	Major intrinsic protein
CGACTGACTG	12	0	25	4.17	0.0152	5.6e-05	9311_Chr04_2254	AK069907	Os.52919	gi_86863193	IPR001781	Zn-binding protein, LIM
CGTCATTTAT	263	11	210	1.53	0.00286	0	9311_Chr11_1177	AK059712	Os.8240		IPR000043	S-adenosyl-L-homocysteine hydrolase
CTACAATTTG	46	0	39	1.7	0.0438	0	9311_Chr01_3664			gi_88542898	IPR001757	ATPase, E1-E2 type
CTGCCAGTTC	19	0	20	2.11	0.0747	0.00027	9311_Chr09_0451	AK073146	Os.3122		IPR011831	Glucose-1-phosphate adenylyltransferase
CTGCTGGATG	114	28	95	1.34	0.0187	1e-06	9311_Chr03_2633			gi_89172276	IPR000196	Ribosomal protein L19e
CTGTTGGATT	43	2	32	1.42	0.032	3.9e-05	9311_Chr05_1517	AK105054		gi_88323512	NA
CTTCTGTGTG	75	0	67	1.79	0.0352	0	9311_Chr03_1128			gi_8857603	IPR003612	Plant lipid transfer/seed storage/trypsin-alpha amylase inhibitor
CTTTTGCTAT	36	2	39	2.05	0.0526	3e-06	9311_Chr01_0707	AK058815		gi_86855151	IPR001813	Ribosomal protein 60S
GAAATTCGTA	19	0	20	2.11	0.0747	0.00027	9311_Chr03_4175		Os.4965		IPR004265	Plant disease resistance response protein
GAACTTCTTG	45	47	57	1.24	0.0287	0.0327	9311_Chr03_1649	AK059756		gi_88241954	IPR002048	Calcium-binding EF-hand
GATAAGAGAA	23	4	34	2.52	0.0328	0.000122	9311_Chr03_2163			gi_87038691	IPR002480	DAHP synthetase, class II
GATGGTGAGG	45	62	83	1.55	0.000749	0.0152	9311_Chr11_1529	AK067810	Os.12416	gi_89163373	IPR001099	Naringenin-chalcone synthase
GATGTGTACT	19	0	26	2.74	0.0466	3.3e-05	9311_Chr06_0718	AK100546	Os.9127		IPR000368	Sucrose synthase
GATTTGTATA	6	2	10	2.5	0.0794	0.0342	9311_Chr08_2156			gi_88211620	IPR003245	Plastocyanin-like
GCAGTTCAGT	30	0	29	1.93	0.062	1.2e-05	9311_Chr03_1061				IPR004038	Ribosomal protein L7Ae/L30e/S12e/Gadd45
GCATACTGGG	22	26	34	1.42	0.0267	0.0423	9311_Chr03_1560	AK103722		gi_3763113	IPR003823	Protein of unknown function CP12
GCCTTGGCTG	22	0	20	1.82	0.0732	0.00027	9311_Chr04_2159	AK100346	Os.37893		IPR005922	Phenylalanine ammonia-lyase
GGAGCACTTG	39	2	26	1.27	0.0262	0.000258	9311_Chr05_1268	AK070578	Os.10952	gi_29683088	IPR002326	CytoChrome c1
GGATGAAGTG	46	0	25	1.09	0.00647	5.6e-05	9311_Chr04_2028			gi_89162676	NA
GGCAATGCAC	42	0	47	2.24	0.0466	0	9311_Chr01_1946	AK100805	Os.4041	gi_7212652	IPR002004	Polyadenylate-binding protein/Hyperplastic disc protein
GTACCTGTGG	53	57	63	1.15	0.0343	0.0372	9311_Chr06_0434	AK058798		gi_88439843	IPR002097	Profilin/allergen
GTACTGTGAT	29	4	45	2.73	0.016	3e-06	9311_Chr03_4164	AK064984	Os.59466	gi_88475843	IPR000851	Ribosomal protein S5
GTAGTTTTGG	20	0	15	1.5	0.0606	0.00219	9311_Chr09_0218	AK069757	Os.76823	gi_86252938	IPR000357	HEAT
GTCCACAGAA	24	4	34	2.43	0.0389	0.000122	9311_Chr01_3833	AK059818	Os.2241		IPR004045	Glutathione S-transferase, N-terminal
GTGAGCTGTT	59	0	63	2.14	0.042	0	9311_Chr06_1266			gi_88460241	NA	NA
GTTATAGTCC	12	0	26	4.33	0.0109	3.3e-05	9311_Chr01_3455	AK060272	Os.12736	gi_89197115	IPR005269	Conserved hypothetical protein 730
GTTGAGGAGG	13	0	19	2.92	0.058	0.000456	9311_Chr11_1041	AK070171	Os.52968		IPR001764	Glycoside hydrolase, family 3, N-terminal
TAACTTTTGC	0	0	7	#DIV/0!	0.0152	0.0298	9311_Chr03_3974	AK070598	Os.141		IPR001433	Oxidoreductase FAD/NAD(P)-binding
TAAGAGATGC	4	0	25	12.5	0.000495	5.6e-05	9311_Chr05_1097	AK068865	Os.52710	gi_86842525	IPR004813	Oligopeptide transporter OPT superfamily
TAATCTCCGT	22	0	15	1.36	0.0508	0.00219	9311_Chr01_1752	AK070629	Os.4969	gi_88251301	NA
TATAACAATT	23	2	32	2.56	0.039	3.9e-05	9311_Chr03_0894	AK070981	Os.10941		IPR002487	Transcription factor, K-box
TCAGGAGCCC	13	0	15	2.31	0.0881	0.00219	9311_Chr08_1306		Os.74928	gi_87021521	IPR003137	Protease-associated PA
TCGTACTTCC	26	4	36	2.4	0.0331	5e-05	9311_Chr04_2091				NA	NA
TGAGCGAGCA	19	0	45	4.74	0.0013	0	9311_Chr08_2460				NA	NA
TGCACTGTGT	19	2	23	2.19	0.0622	0.000658	9311_Chr03_2118	AK069332	Os.11373		IPR008183	Aldose 1-epimerase
TGCGGTGTGT	6	0	7	2.33	0.123	0.0298	9311_Chr03_2465				IPR009410	Allene oxide cyclase
TGCTACTGCT	73	6	57	1.44	0.0208	0	9311_Chr05_0963	AK069902	Os.37829	gi_88983132	IPR003311	AUX/IAA protein
TGGAAGAAAT	29	55	51	1.21	0.00632	0.04	9311_Chr01_4303	AK071045	Os.14198	gi_86500717	IPR001322	Intermediate filament, C-terminal
TGTTACCGTG	533	15	620	2.26	0.00151	0	9311_Chr03_3953			gi_86842885	IPR002004	Polyadenylate-binding protein/Hyperplastic disc protein
TTAAGAATTG	17	0	9	1.06	0.0372	0.0177	9311_Chr03_1784	AK107981		gi_86534004	NA
TTAGTTACTG	19	0	13	1.37	0.0614	0.00369	9311_Chr06_0610	AK066933	Os.167	gi_86481543	IPR004131	Inorganic H+ pyrophosphatase
TTCTGCGGTG	76	0	58	1.53	0.0185	0	9311_Chr01_2556			gi_88261451	IPR011009	Protein kinase-like
TTGTGCTTTC	35	0	38	2.17	0.0535	1e-06	9311_Chr10_0790	AK070069	Os.5297	gi_88202765	IPR006041	Pollen Ole e 1 allergen and extensin
TTTGACAAGA	22	6	34	2.43	0.0267	0.000429	9311_Chr11_1621				IPR000308	14-3-3 protein
TTTGCTTGTT	1	0	23	46	5.9e-05	9.5e-05	9311_Chr10_1417			gi_88507748	IPR000218	Ribosomal protein L14b/L23e
TTTGTTGATG	16	0	13	1.63	0.0818	0.00369	9311_Chr01_1579	AK072493		gi_89162845	IPR006501	Pectinesterase inhibitor
TTTTTTTCCG	68	0	66	1.94	0.0414	0	9311_Chr05_0852	AK070646	Os.9384		IPR003349	Transcription factor jumonji, JmjN
Pre-flowering floret abortion
AAAATGTTCA	24	0	20	1.67	0.0635	0.00027	9311_Chr01_3731	AK100475	Os.18724	gi_86520335	IPR005150	Cellulose synthase
AAGCTGTCGT	86	0	95	2.21	0.0312	0	9311_Chr10_1997	AK070187	Os.12697	gi_89166220	IPR005132	Rare lipoprotein A
AATGAGAGCA	45	0	26	1.16	0.0113	3.3e-05	9311_Chr10_1685			gi_87021989	IPR001841	Zn-finger, RING
CAGTGCGTAT	14	0	13	1.86	0.0893	0.00369	9311_Chr01_3423	AK069992			IPR007186	Plant invertase/pectin methylesterase inhibitor
CATTTACCAG	32	4	36	2	0.0519	5e-05	9311_Chr10_2113	AK072751			IPR001564	Nucleoside diphosphate kinase
CTACAATTTG	46	0	39	1.7	0.0438	0	9311_Chr01_3664			gi_88542898	IPR001757	ATPase, E1-E2 type
CTTTCTTGGA	1	6	9	2.57	0.0266	0.1	9311_Chr11_0717	AK067129	Os.11947		IPR010232	2-polyprenylphenol 6-hydroxylase
GAGAACTGAG	13	0	41	6.31	2.7e-05	0	9311_Chr11_0682				IPR002328	Zinc-containing alcohol dehydrogenase
GGAGGTTGAT	17	0	18	2.12	0.0811	0.000769	9311_Chr01_3423			gi_13895830	IPR007186	Plant invertase/pectin methylesterase inhibitor
GTGTGTGTAC	85	79	102	1.24	0.0204	0.0141	9311_Chr10_1702			gi_15853821	IPR003612	Plant lipid transfer/seed storage/trypsin-alpha amylase inhibitor
GTTATAGTCC	12	0	26	4.33	0.0109	3.3e-05	9311_Chr01_3455	AK060272	Os.12736	gi_89197115	IPR005269	Conserved hypothetical protein 730
TACATTTTGT	6	0	7	2.33	0.123	0.0298	9311_Chr11_0522				IPR007700	Protein of unknown function DUF668
TACCTCACCG	23	4	20	1.48	0.0691	0.00537	9311_Chr11_0708				IPR004265	Plant disease resistance response protein
TGTCTGTTCC	49	0	63	2.57	0.0254	0	9311_Chr11_0611	AK072582	Os.8169	gi_86593278	NA	NA
TTACGGTCCG	50	0	69	2.76	0.0169	0	9311_Chr11_0608		Os.75912		NA	NA
Photoperiod sensitive genic male sterility
GTCTGGATTC	59	6	51	1.57	0.0441	0	9311_Chr12_1663	AK070647			IPR002171	Ribosomal protein L2
TACATTTTGT	6	0	7	2.33	0.123	0.0298	9311_Chr12_1435				NA
TCTACTGTCT	0	2	20	20	2.8e-05	0.00165	9311_Chr12_1510	AK069047	Os.11080	gi_5667360	IPR008801	Rapid ALkalinization Factor
TTTCGATCGA	0	0	7	#DIV/0!	0.0152	0.0298	9311_Chr12_1530			gi_88243719	IPR000864	Proteinase inhibitor I13, potato inhibitor I
TTTCGATCGA	0	0	7	#DIV/0!	0.0152	0.0298	9311_Chr12_1532			gi_38481779	IPR000864	Proteinase inhibitor I13, potato inhibitor I
Panicle exsertion
AACTATGCTA	26	6	20	1.25	0.0569	0.0124	9311_Chr01_4223	AK070463	Os.4644	gi_6449659	IPR005132	Rare lipoprotein A
AGTATCTCCT	17	0	18	2.12	0.0811	0.000769	9311_Chr01_4180	AK100654	Os.12300		IPR011707	Multicopper oxidase, type 3
AGTCAATGAG	17	2	22	2.32	0.0638	0.00104	9311_Chr01_4127	AK070889			IPR002048	Calcium-binding EF-hand
ATTTGTTGTT	9	0	10	2.22	0.105	0.0105	9311_Chr03_4630	AK061491	Os.12823		IPR000425	Major intrinsic protein
CAGGCTTTTT	142	0	88	1.24	0.000345	0	9311_Chr01_4908			gi_88258571	IPR000258	Bacterial ice-nucleation proteins octamer repeat
CCTCGCCCTC	13	0	7	1.08	0.0633	0.0298	9311_Chr01_4762	AK068254	Os.12030	gi_88222273	IPR011598	Helix-loop-helix DNA-binding
GATCGATGGG	3	11	12	1.71	0.0212	0.0895	9311_Chr01_4972			gi_27577459	IPR001251	Cellular retinaldehyde-binding)/triple function, C-terminal
TCATATGTGA	9	0	18	4	0.0341	0.000769	9311_Chr01_4641	AK070894	Os.429		IPR002100	Transcription factor, MADS-box
TGGAAGAAAT	29	55	51	1.21	0.00632	0.04	9311_Chr01_4303	AK071045	Os.14198	gi_86500717	IPR001322	Intermediate filament, C-terminal
TTAGCACAAG	0	23	12	1.04	0.00186	0.0239	9311_Chr01_4729	AK060416	Os.11976		IPR001763	Rhodanese-like
TTTGTGTTGT	1	6	10	2.86	0.0151	0.0849	9311_Chr01_4904				IPR010666	GRF zinc finger
Pollen fertility
AAGCTGTCGT	86	0	95	2.21	0.0312	0	9311_Chr10_1997	AK070187	Os.12697	gi_89166220	IPR005132	Rare lipoprotein A
AATGAGAGCA	45	0	26	1.16	0.0113	3.3e-05	9311_Chr10_1685			gi_87021989	IPR001841	Zn-finger, RING
AGAAGAATGT	33	0	41	2.48	0.0424	0	9311_Chr03_4156		Os.59502		IPR003197	CytoChrome bd ubiquinol oxidase, 14 kDa subunit
CATTTACCAG	32	4	36	2	0.0519	5e-05	9311_Chr10_2113	AK072751			IPR001564	Nucleoside diphosphate kinase
CCTGCATCCT	1	6	7	2	0.0459	0.113	9311_Chr10_1659	AK061011	Os.9206		IPR000644	CBS
GAAATTCGTA	19	0	20	2.11	0.0747	0.00027	9311_Chr03_4175		Os.4965		IPR004265	Plant disease resistance response protein
GAGCTGATCA	20	13	23	1.39	0.0672	0.0323	9311_Chr07_2079	AK070285		gi_86594528	IPR001359	Synapsin
GTACTGTGAT	29	4	45	2.73	0.016	3e-06	9311_Chr03_4164	AK064984	Os.59466	gi_88475843	IPR000851	Ribosomal protein S5
GTGAGCTGTT	59	0	63	2.14	0.042	0	9311_Chr06_1266			gi_88460241	NA	NA
GTGTGTGTAC	85	79	102	1.24	0.0204	0.0141	9311_Chr10_1702			gi_15853821	IPR003612	Plant lipid transfer/seed storage/trypsin-alpha amylase inhibitor
GTTGAGGGTG	30	13	45	2.09	0.0199	0.000396	9311_Chr03_0334			gi_88962657	IPR001147	Ribosomal protein L21e
TAACTTTTGC	0	0	7	#DIV/0!	0.0152	0.0298	9311_Chr03_3974	AK070598	Os.141		IPR001433	Oxidoreductase FAD/NAD(P)-binding
TACTTCAAAA	52	11	74	2.35	0.0106	0	9311_Chr03_0335			gi_89164045	IPR001554	Glycoside hydrolase, family 14
TGACGACATT	45	43	51	1.16	0.0424	0.0364	9311_Chr07_2678	AK106149	Os.61086	gi_86259305	IPR008802	Rubber elongation factor
TGGAATAATT	29	2	32	2.06	0.0579	3.9e-05	9311_Chr07_2613	AK067082	Os.9980	gi_86901269	IPR003385	Glycoside hydrolase, family 77
TGTTACCGTG	533	15	620	2.26	0.00151	0	9311_Chr03_3953			gi_86842885	IPR002004	Polyadenylate-binding protein/Hyperplastic disc protein
TTTGCTTGTT	1	0	23	46	5.9e-05	9.5e-05	9311_Chr10_1417			gi_88507748	IPR000218	Ribosomal protein L14b/L23e
Male fertility restoration
AACATTGGTT	24	0	18	1.5	0.0504	0.000769	9311_Chr10_0777	AK069323	Os.9613		IPR002587	Myo-inositol-1-phosphate synthase
AAGCTGTCGT	86	0	95	2.21	0.0312	0	9311_Chr10_1997	AK070187	Os.12697	gi_89166220	IPR005132	Rare lipoprotein A
AATGAGAGCA	45	0	26	1.16	0.0113	3.3e-05	9311_Chr10_1685			gi_87021989	IPR001841	Zn-finger, RING
ACGGTGGACG	26	0	28	2.15	0.0642	2e-05	9311_Chr10_0704	AK070631	Os.8140	gi_88251398	IPR001000	Glycoside hydrolase, family 10
ATGGACAATG	4	0	7	3.5	0.109	0.0298	9311_Chr01_0468	AK072658	Os.1460	gi_89178577	IPR006461	Uncharacterized Cys-rich domain
CAAAATGTAT	36	0	25	1.39	0.0309	5.6e-05	9311_Chr01_3328	AK065745	Os.20234		IPR000906	ZU5
CCTGCATCCT	1	6	7	2	0.0459	0.113	9311_Chr10_1659	AK061011	Os.9206		IPR000644	CBS
CTTTCTTGGA	1	6	9	2.57	0.0266	0.1	9311_Chr11_0717	AK067129	Os.11947		IPR010232	2-polyprenylphenol 6-hydroxylase
CTTTTGCTAT	36	2	39	2.05	0.0526	3e-06	9311_Chr01_0707	AK058815		gi_86855151	IPR001813	Ribosomal protein 60S
GAGAACTGAG	13	0	41	6.31	2.7e-05	0	9311_Chr11_0682				IPR002328	Zinc-containing alcohol dehydrogenase
GTGTGTGTAC	85	79	102	1.24	0.0204	0.0141	9311_Chr10_1702			gi_15853821	IPR003612	Plant lipid transfer/seed storage/trypsin-alpha amylase inhibitor
TACCTCACCG	23	4	20	1.48	0.0691	0.00537	9311_Chr11_0708				IPR004265	Plant disease resistance response protein
TGAGTTTCAG	88	21	83	1.52	0.0354	3.9e-05	9311_Chr01_0378	AK060920		gi_58586868	IPR000652	Triosephosphate isomerase
TGGAATAATT	29	2	32	2.06	0.0579	3.9e-05	9311_Chr07_2613	AK067082	Os.9980	gi_86901269	IPR003385	Glycoside hydrolase, family 77
TGTCTGTTCC	49	0	63	2.57	0.0254	0	9311_Chr11_0611	AK072582	Os.8169	gi_86593278	NA	NA
TTACGGTCCG	50	0	69	2.76	0.0169	0	9311_Chr11_0608		Os.75912		NA	NA
TTGTGCTTTC	35	0	38	2.17	0.0535	1e-06	9311_Chr10_0790	AK070069	Os.5297	gi_88202765	IPR006041	Pollen Ole e 1 allergen and extensin
Embryosac abortion
ATCCATTGCT	12	0	10	1.67	0.0996	0.0105	9311_Chr06_1074			gi_58587615	IPR000023	Phosphofructokinase
GCCAAGTTAT	152	81	143	1.23	0.0253	0.000252	9311_Chr12_2114			gi_88416778	IPR000504	RNA-binding region RNP-1 (RNA recognition motif)
Hybrid incompatibilty
ATCGCCGAGA	23	26	39	1.59	0.014	0.0245	9311_Chr03_0940		Os.12728	gi_88274372	IPR008147	Glutamine synthetase, beta-Grasp
CTTCTGTGTG	75	0	67	1.79	0.0352	0	9311_Chr03_1128			gi_8857603	IPR003612	Plant lipid transfer/seed storage/trypsin-alpha amylase inhibitor
GCAGTTCAGT	30	0	29	1.93	0.062	1.2e-05	9311_Chr03_1061				IPR004038	Ribosomal protein L7Ae/L30e/S12e/Gadd45
TATAACAATT	23	2	32	2.56	0.039	3.9e-05	9311_Chr03_0894	AK070981	Os.10941		IPR002487	Transcription factor, K-box
Down-regulated Tags
(≥1.0-fold)
Spikelet sterility
AACGACATTC	0	21	1	10.5	0.25	0.000332	9311_Chr05_0334			gi_86486201	NA
AGCAATGGAC	3	15	0	#DIV/0!	0.128	0.000754	9311_Chr01_4272		Os.19035		IPR000825	SufBD
AGTCAAATGT	66	21	38	1.14	0.00339	0.0162	9311_Chr01_4118	AK070798	Os.10369	gi_88323641	IPR000483	Cysteine-rich flanking region, C-terminal
AGTTCTGGAT	1	11	3	2	0.187	0.0336	9311_Chr05_0301			gi_33687903	IPR000612	Protein of unknown function UPF0057
ATAATGATAA	0	13	3	2.17	0.124	0.0182	9311_Chr07_1584			gi_86523314	IPR003111	Peptidase S16, lon N-terminal
ATACAGTACC	1	21	0	#DIV/0!	0.254	5.1e-05	9311_Chr01_4490	AK100818	Os.37904		NA
ATCCCCTCTG	10	55	10	3.25	0.105	3e-06	9311_Chr05_3068	AK105697	Os.32177	gi_88844029	IPR007630	Sigma-70 region 4
ATTGCTTTCT	4	21	1	12.5	0.128	0.000332	9311_Chr01_4388	AK071996	Os.27906	gi_88224384	IPR000222	Protein phosphatase 2C
CAACCACGTG	7	0	1	3.5	0.0486	0.241	9311_Chr01_4610	AK070251			IPR004183	Extradiol ring-cleavage dioxygenase, class III enzyme, subunit B
CACATAAATT	16	34	9	2.78	0.0493	0.00075	9311_Chr07_1231			gi_66915794	IPR003375	Photosystem I reaction centre subunit IV/PsaE
CAGTATGCTG	19	36	23	1.2	0.0622	0.0256	9311_Chr05_3062	AK062575	Os.12128	gi_88976909	IPR001993	Mitochondrial substrate carrier
CTAATGACTT	22	0	9	1.22	0.0139	0.0177	9311_Chr01_1046		Os.43374	gi_88258939	NA
CTATCTTAAT	89	340	73	2.94	0.0218	0	9311_Chr12_0112	AK059737	Os.36779	gi_88843849	IPR000528	Plant lipid transfer protein/Par allergen
GAGAAAATTA	30	272	45	3.36	0.0199	0	9311_Chr01_4547	AK058284		gi_89193945	IPR001344	Chlorophyll A-B binding protein
GCATATGTTC	23	98	22	2.75	0.0709	0	9311_Chr08_2131	AK058489		gi_18388450	IPR001993	Mitochondrial substrate carrier
GGAGGTAAAG	0	13	0	0	.	0.00185	9311_Chr08_2055			gi_88198708	IPR008333	Oxidoreductase FAD-binding region
GGAGGTAAAG	0	13	0	0	.	0.00185	9311_Chr08_2059			gi_86513764	IPR001433	Oxidoreductase FAD/NAD(P)-binding
GGGCAATGCG	6	19	10	1.25	0.0794	0.0368	9311_Chr01_4518			gi_58695935	IPR004000	Actin/actin-like
GTCTCGATCT	50	187	61	1.94	0.0316	0	9311_Chr08_1868	AK103921	Os.62137	gi_88987175	IPR001344	Chlorophyll A-B binding protein
GTGATTGATT	1	43	7	3.14	0.0459	2.5e-05	9311_Chr01_4647	AK068392	Os.12199	gi_87040995	IPR003441	No apical meristem (NAM) protein
GTTAGCAAAA	3	23	0	#DIV/0!	0.128	2.1e-05	9311_Chr01_4844	AK101264		gi_88831594	IPR001393	Calsequestrin
GTTATTGTTG	35	9	20	1.1	0.019	0.0227	9311_Chr01_4414	AK108582	Os.30620	gi_86500009	IPR001005	Myb, DNA-binding
GTTGATCGGC	17	181	25	3.96	0.0469	0	9311_Chr12_0111			gi_15847803	IPR000528	Plant lipid transfer protein/Par allergen
TAAGTCACGT	3	21	0	#DIV/0!	0.128	1e-06	9311_Chr08_1851	AK106170	Os.75743	gi_88845636	IPR003769	ATP-dependent Clp protease adaptor protein ClpS
TAATTACCTT	12	2	3	2.33	0.0231	0.175	9311_Chr05_3064	AK071721	Os.21108	gi_86825800	IPR004993	GH3 auxin-responsive promoter
TATATTTATC	3	19	1	11	0.19	0.000741	9311_Chr01_1048			gi_15855874	IPR002109	Glutaredoxin
TCACACATTT	0	98	0	#DIV/0!	.	0	9311_Chr01_4230			gi_88663812	NA	NA
TCGGACAAGT	14	181	16	6.09	0.084	0	9311_Chr01_0771	AK058313		gi_86495113	IPR000347	Plant metallothionein, family 15
TGTGGTTTGT	0	6	0	0	.	0.0275	9311_Chr01_1069	AK067076	Os.1224	gi_88975153	IPR001544	Aminotransferase, class IV
TGTTCAGTTG	40	185	41	2.74	0.0534	0	9311_Chr10_1770	AK062851		gi_88215267	IPR002930	Glycine cleavage H-protein
TTAGCCATCT	30	2	9	1.78	0.00124	0.0504	9311_Chr08_1877			gi_89196872	IPR008195	Ribosomal protein L34e
TTGAAGTATG	7	34	0	#DIV/0!	0.0163	0	9311_Chr08_1896			gi_88509339	IPR002086	Aldehyde dehydrogenase
TTTGTGCATC	6	49	7	3.93	0.123	3e-06	9311_Chr01_4098	AK066239		gi_88977382	NA
Spikelet fertility
AAAAAATACA	0	32	0	#DIV/0!	.	1e-06	9311_Chr09_0135				IPR001087	Lipolytic enzyme, G-D-S-L
AAAACACATA	1	15	3	2.67	0.187	0.00954	9311_Chr10_1073	AK071316	Os.34459	gi_88255477	IPR004313	Acireductone dioxygenase, ARD
AAAACGTCAT	0	38	1	19	0.25	0	9311_Chr11_1642			gi_88380232	NA
AAACCGAGGT	0	19	0	0	.	0.000125	9311_Chr03_0978	AK059414	Os.11909		NA
AAGAAGACCT	9	38	6	3.92	0.105	3.5e-05	9311_Chr03_1627	AK065115	Os.5261	gi_88277167	IPR008994	Nucleic acid-binding OB-fold
AAGAGGCTGA	42	0	18	1.17	0.00204	0.000769	9311_Chr03_2154		Os.75562	gi_66914105	IPR000073	Alpha/beta hydrolase fold
AAGCGGCCGC	2706	3239	1942	1.53	0	0	9311_Chr01_2435		Os.66896		IPR002597	Herpesvirus major envelope glycoprotein
AAGGTTCCAT	1	36	3	6.17	0.187	6e-06	9311_Chr10_1601			gi_38477943	IPR000736	Adenovirus major coat protein hexon
AAGTTGATTA	1	19	0	#DIV/0!	0.254	0.000125	9311_Chr03_3441	AK073831	Os.27346	gi_89173424	IPR001715	Calponin-like actin-binding
AATGTGTGTG	16	0	7	1.14	0.035	0.0298	9311_Chr07_1683	AK063026		gi_89183126	NA
ACATACACGA	27	128	10	7.75	0.00538	0	9311_Chr07_2562			gi_86251530	IPR003672	CobN/magnesium chelatase
AGACAAATGT	36	198	45	2.6	0.0373	0	9311_Chr04_1939				IPR006349	2-phosphoglycolate phosphatase, eukaryotic
AGACTTATAG	13	176	15	6.3	0.0881	0	9311_Chr06_0659			gi_88974103	IPR000889	Glutathione peroxidase
AGAGACTTGT	4	28	3	5.33	0.159	0.000127	9311_Chr02_1189	AK059303	Os.21043	gi_88844748	IPR000916	Bet v I allergen
AGCAATGGAC	3	15	0	#DIV/0!	0.128	0.000754	9311_Chr01_4272		Os.19035		IPR000825	SufBD
AGCAGTTTTG	24	9	13	1.27	0.0248	0.0724	9311_Chr03_0947	AK072571	Os.40020	gi_86495289	IPR000232	Heat shock factor (HSF)-type, DNA-binding
AGTCAAATGT	66	21	38	1.14	0.00339	0.0162	9311_Chr01_4118	AK070798	Os.10369	gi_88323641	IPR000483	Cysteine-rich flanking region, C-terminal
AGTTACAACT	3	57	6	5	0.116	0	9311_Chr03_4165	AK060962	Os.58591	gi_88836641	IPR003884	Factor I membrane attack complex
AGTTATCTGT	1	21	1	11	0.252	1.2e-05	9311_Chr04_2594	AK065769		gi_86599985	IPR002885	Pentatricopeptide repeat
ATACAGTACC	1	21	0	#DIV/0!	0.254	5.1e-05	9311_Chr01_4490	AK100818	Os.37904		NA
ATACGCGTGG	7	49	3	9.33	0.0844	0	9311_Chr03_1596	AK099476		gi_87013365	IPR002048	Calcium-binding EF-hand
ATACTTGCCG	23	57	28	1.43	0.0582	0.00238	9311_Chr10_2112		Os.8003	gi_88213659	IPR002569	Methionine sulfoxide reductase A
ATAGTATGGA	0	15	3	2.5	0.124	0.00954	9311_Chr03_0821			gi_88990606	IPR000210	BTB/POZ
ATCCATATCA	10	70	20	2	0.0265	1.2e-05	9311_Chr07_1882	AK071634	Os.2248		IPR005805	Rieske iron-sulfur protein
ATGCGTATGT	76	170	71	1.73	0.0377	0	9311_Chr03_1827	AK105813		gi_29684989	IPR009518	Photosystem II protein PsbX
ATTGAGTTGC	55	66	18	3.36	6.5e-05	9e-06	9311_Chr03_4030	AK067703		gi_86827016	IPR000608	Ubiquitin-conjugating enzyme, E2
ATTGCTTTCT	4	21	1	12.5	0.128	0.000332	9311_Chr01_4388	AK071996	Os.27906	gi_88224384	IPR000222	Protein phosphatase 2C
ATTGGCCTCA	10	49	12	2.46	0.0981	5.2e-05	9311_Chr05_1217	AK059562		gi_8956105	IPR001344	Chlorophyll A-B binding protein
ATTTCGAGCG	7	49	13	2.15	0.0598	0.000109	9311_Chr01_3542	AK061237	Os.12535	gi_86414684	IPR006384	HAD-superfamily subfamily IB hydrolase, hypothetical 1
CAAACTTAAG	0	21	0	#DIV/0!	.	1e-06	9311_Chr03_0914	AK069202	Os.11851	gi_86878545	IPR005828	General substrate transporter
CAACTATACTb	6	89	15	3.17	0.0295	0	9311_Chr01_3642	AK064298	Os.33722	gi_88243367	IPR005225	Small GTP-binding protein domain
CAACTATACTb	6	89	15	3.17	0.0295	0	9311_Chr02_1344	AK072177	Os.17566	gi_89169412	IPR006298	GTP-binding protein TypA
CACTGATGAT	0	21	0	#DIV/0!	.	5.1e-05	9311_Chr01_0659	AK110852	Os.28952	gi_88222609	IPR001128	CytoChrome P450
CATTGACTAG	0	47	3	7.83	0.124	0	9311_Chr10_2081	AK109732	Os.10751	gi_86500462	IPR010402	CCT
CATTTTCACT	19	0	4	2.38	0.00462	0.0849	9311_Chr04_2123	AK071791	Os.47938	gi_86899640	IPR011009	Protein kinase-like
CCAAATTATT	49	2	22	1.16	0.00162	0.00104	9311_Chr05_1274	AK103134	Os.11624	gi_12622161	IPR001993	Mitochondrial substrate carrier
CCCTATCTTT	66	4	31	1.13	0.00053	0.000292	9311_Chr03_2392		Os.59500		NA
CCTACGGAGA	12	53	4	8.13	0.0421	0	9311_Chr03_1240	AK065201		gi_86480240	IPR000146	Inositol phosphatase/fructose-1,6-bisphosphatase
CCTCTGATAC	17	0	4	2.13	0.00746	0.0849	9311_Chr07_1690		Os.24707	gi_66923316	IPR000195	RabGAP/TBC
CGCTCTATCC	13	23	10	1.8	0.0892	0.017	9311_Chr01_3473			gi_86517862	IPR003437	Glycine cleavage system P-protein
CGTACGTACG	0	108	1	54	0.25	0	9311_Chr01_5258	AK060804		gi_88844208	IPR003496	ABA/WDS induced protein
CGTACGTGTC	0	13	1	6.5	0.25	0.00769	9311_Chr04_2110	AK073718	Os.1193	gi_88247857	IPR001905	Ammonium transporter
CGTGTCTGTT	4	43	12	1.96	0.0391	0.000302	9311_Chr03_1159	AK102392	Os.12699	gi_88903539	IPR001272	Phosphoenolpyruvate carboxykinase (ATP)
CTCATCAAGT	0	11	1	5.5	0.25	0.0162	9311_Chr01_5231	AK066497		gi_88540852	NA
CTCTTAATCC	3	26	4	3.63	0.156	0.000799	9311_Chr03_3985	AK061719	Os.12394		IPR011060	Ribulose-phosphate binding barrel
CTCTTCAACC	14	266	15	9.33	0.0887	0	9311_Scaffold008355_2				IPR001140	ABC transporter, transmembrane region
CTCTTGGGTC	0	11	0	0	.	0.00455	9311_Chr03_2831	AK059397	Os.59436		IPR002812	3-Dehydroquinate synthase
CTGGTATGCT	39	0	19	1.03	0.00609	0.000456	9311_Chr02_2944	AK069605		gi_86841054	IPR002108	Actin-binding, cofilin/tropomyosin type
CTTACTGCCG	13	202	18	5.97	0.069	0	9311_Chr03_2663	AK064786	Os.11929	gi_15857666	IPR010236	Fe-S protein assembly chaperone HscA
CTTGCTTAAT	0	23	3	3.83	0.124	0.000568	9311_Chr01_2124	AK060145	Os.10122	gi_88981531	IPR006121	Heavy metal transport/detoxification protein
GAAAAAAAAA	24	34	16	1.81	0.042	0.00961	9311_Chr04_2050			gi_18388408	IPR010658	Nodulin-like
GAACTTTGGG	3	128	3	21.83	0.189	0	9311_Chr03_1001		Os.39075	gi_29686298	IPR009438	Phytosulfokine
GAAGCGCTCG	7	4	1	5.5	0.0486	0.12	9311_Chr04_2329			gi_88429637	IPR009057	Homeodomain-like
GAATAAAAATb	6	66	13	2.77	0.0424	1e-06	9311_Chr03_3899	AK067105	Os.26206		IPR001236	Lactate/malate dehydrogenase
GAATAAAAATb	6	66	13	2.77	0.0424	1e-06	9311_Chr04_2750	AK059203	Os.50883	gi_89169018	IPR000757	Glycoside hydrolase, family 16
GACGTCGTCTb	23	49	23	1.57	0.0704	0.00377	9311_Chr04_2602	AK059019		gi_9865091	NA
GACGTCGTCTb	23	49	23	1.57	0.0704	0.00377	9311_Chr10_1933	AK059098		gi_88987780	NA
GAGAAAATTA	30	272	45	3.36	0.0199	0	9311_Chr01_4547	AK058284		gi_89193945	IPR001344	Chlorophyll A-B binding protein
GAGGAATGGA	30	132	76	1.07	4.6e-05	0.000404	9311_Chr03_3931	AK060493		gi_89193802	IPR003666	Photosystem I reaction center protein PsaF, subunit III
GAGGGGACTT	1	26	1	13.5	0.252	6.5e-05	9311_Chr03_2227				IPR001229	Jacalin-related lectin
GATGGAACGG	0	34	3	5.67	0.124	1.2e-05	9311_Chr01_5310	AK098940	Os.12771	gi_4716022	IPR001915	Peptidase M48, Ste24p
GCAAGTTTCT	22	21	16	1.34	0.0596	0.0198	9311_Chr11_1517			gi_86599734	IPR004039	Rubredoxin-type Fe(Cys)4 protein
GCAATCAATA	0	23	3	3.83	0.124	0.000568	9311_Chr01_0598				IPR001717	Anion exchange protein
GCATATGTTC	23	98	22	2.75	0.0709	0	9311_Chr08_2131	AK058489		gi_18388450	IPR001993	Mitochondrial substrate carrier
GCGTATAGGA	12	45	6	4.75	0.0626	4e-06	9311_Chr10_1169	AK069040	Os.7496	gi_22304772	IPR002328	Zinc-containing alcohol dehydrogenase
GCTAGATACA	30	21	23	1.11	0.0489	0.063	9311_Chr03_2170	AK063199		gi_88981793	IPR000164	Histone H3
GGACGTGCGG	3	34	6	3.08	0.116	0.000139	9311_Chr01_3817				IPR002989	Mycobacterial pentapeptide repeat
GGAGGTAAAGb	0	13	0	0	.	0.00185	9311_Chr08_2055			gi_88198708	IPR008333	Oxidoreductase FAD-binding region
GGAGGTAAAGb	0	13	0	0	.	0.00185	9311_Chr08_2059			gi_86513764	IPR001433	Oxidoreductase FAD/NAD(P)-binding
GGGCAATGCG	6	19	10	1.25	0.0794	0.0368	9311_Chr01_4518			gi_58695935	IPR004000	Actin/actin-like
GGGGATTGTG	201	676	216	2.03	0.0198	0	9311_Chr01_3904	AK060438			IPR009806	Photosystem II protein PsbW, class 2
GTCTCGATCT	50	187	61	1.94	0.0316	0	9311_Chr08_1868	AK103921	Os.62137	gi_88987175	IPR001344	Chlorophyll A-B binding protein
GTGCTTGATC	1	36	3	6.17	0.187	6e-06	9311_Chr04_2253			gi_3763716	IPR002198	Short-chain dehydrogenase/reductase SDR
GTGGTGATTT	152	508	171	1.93	0.0188	0	9311_Chr07_1897	AK058293			IPR001344	Chlorophyll A-B binding protein
GTTAGCAAAA	3	23	0	#DIV/0!	0.128	2.1e-05	9311_Chr01_4844	AK101264		gi_88831594	IPR001393	Calsequestrin
GTTATTGTTG	35	9	20	1.1	0.019	0.0227	9311_Chr01_4414	AK108582	Os.30620	gi_86500009	IPR001005	Myb, DNA-binding
GTTGTTTTCT	1	23	1	12	0.252	0.000147	9311_Chr03_4087	AK067840	Os.10705	gi_86537727	IPR005818	Histone H1/H5
TAAATCCCAG	3	45	7	3.43	0.0808	1.2e-05	9311_Chr05_1317	AK058638	Os.7029		IPR007612	Protein of unknown function DUF567
TAAATTGACT	4	57	4	7.63	0.157	0	9311_Chr08_1462	AK066474	Os.16772	gi_88488482	IPR001910	Inosine/uridine-preferring nucleoside hydrolase
TAACGGTTGT	27	17	15	1.47	0.02	0.0721	9311_Chr01_3926			gi_11118197	NA
TAAGTCACGT	3	21	0	#DIV/0!	0.128	1e-06	9311_Chr08_1851	AK106170	Os.75743	gi_88845636	IPR003769	ATP-dependent Clp protease adaptor protein ClpS
TAATAATATA	0	15	0	0	.	0.000754	9311_Chr01_0560	AK067202	Os.15606	gi_86882417	IPR006016	UspA
TAATATTCTA	22	21	15	1.43	0.0508	0.0147	9311_Chr01_5313	AK069516	Os.11921	gi_29682635	IPR008598	Drought induced 19
TAATTTGTCA	3	26	1	14.5	0.19	6.5e-05	9311_Chr03_1149			gi_18388589	IPR002091	Aromatic amino acid permease
TACAAGTTTT	35	0	13	1.35	0.00252	0.00369	9311_Chr10_1422	AK072259	Os.3206	gi_88231855	IPR005150	Cellulose synthase
TACGTACGTAb	4	145	1	74.5	0.128	0	9311_Chr09_0440	AK106991	Os.10725	gi_5455377	NA
TACGTATGTAb	1	38	0	#DIV/0!	0.254	0	9311_Chr06_0880		Os.49837		IPR002100	Transcription factor, MADS-box
TACGTATTAA	7	66	23	1.59	0.00451	0.000113	9311_Chr01_2596	AK071353	Os.53207	gi_86601442	IPR009500	Protein of unknown function DUF1118
TAGCAATGCC	4	51	9	3.06	0.0808	4e-06	9311_Chr03_1705	AK058426		gi_88204579	IPR006662	Thioredoxin-related
TAGTCATCCC	0	19	0	0	.	0.000125	9311_Chr09_0164		Os.3399		IPR010402	CCT
TATCATTACA	1	17	4	2.25	0.124	0.0106	9311_Chr10_2185	AK099409	Os.62649	gi_38474822	IPR001993	Mitochondrial substrate carrier
TATGAGTCAT	7	64	9	3.94	0.113	0	9311_Chr01_3904			gi_88839239	IPR009806	Photosystem II protein PsbW, class 2
TATGTATGTA	33	242	112	1.23	0	0	9311_Chr03_2721	AK066762		gi_8859379	IPR001344	Chlorophyll A-B binding protein
TATGTGTTTTb	85	0	25	1.7	0	5.6e-05	9311_Chr05_1095				NA
TCAATAAATTb	7	85	7	6.57	0.124	0	9311_Chr04_2421	AK062772		gi_88297348	IPR000889	Glutathione peroxidase
TCACACATTT	0	98	0	#DIV/0!	.	0	9311_Chr01_4230			gi_88663812	NA	NA
TCTAACCTAA	1	11	1	6	0.252	0.0162	9311_Chr04_2751	AK072938	Os.49549	gi_89163830	IPR003657	DNA-binding WRKY
TGACTATCCT	4	53	7	4.07	0.109	1e-06	9311_Chr01_5187			gi_87017968	IPR002874	Alphaherpesvirus glycoprotein I
TGCATTATTT	0	17	3	2.83	0.124	0.00486	9311_Chr03_1950		Os.16098	gi_16574229	IPR003690	Mitochodrial transcription termination factor-related
TGCATTTTTA	3	19	0	#DIV/0!	0.128	0.000125	9311_Chr09_0337			gi_89164439	IPR001128	CytoChrome P450
TGGAGTTGTG	6	102	12	4.5	0.0591	0	9311_Chr04_2821	AK062781		gi_15852754	IPR003612	Plant lipid transfer/seed storage/trypsin-alpha amylase inhibitor
TGTGGTTTGT	0	6	0	0	.	1.03	9311_Chr03_1475	AK067856	Os.7261		IPR000982	Viral matrix protein
TGTTAGTATT	3	40	1	21.5	0.19	0	9311_Chr01_1536	AK058929		gi_29682491	IPR003823	Protein of unknown function CP12
TTAACTTCGT	35	6	13	1.58	0.00252	0.0547	9311_Chr01_3541			gi_88480327	IPR006138	NADH dehydrogenase (ubiquinone), 20 kDa subunit
TTAGAGATTGb	12	74	12	3.58	0.0989	0	9311_Chr04_2561	AK060559	Os.8569	gi_88245426	IPR005596	Carotene hydroxylase
TTAGCCATCT	30	2	9	1.78	0.00124	0.0504	9311_Chr08_1877			gi_89196872	IPR008195	Ribosomal protein L34e
TTATATATTG	7	28	1	17.5	0.0486	2.8e-05	9311_Chr09_0145	AK099394	Os.11810	gi_86539213	IPR006843	PAP fibrillin
TTCCCCCATT	10	4	3	2.33	0.0367	0.142	9311_Chr03_1401	AK058710	Os.10761	gi_86528439	IPR004853	Protein of unknown function DUF250
TTCGGCTTCT	98	408	191	1.32	0	0	9311_Chr07_1917		Os.59399	gi_88982701	IPR001344	Chlorophyll A-B binding protein
TTGAAAAAAA	1	19	3	3.33	0.187	0.00242	9311_Chr07_1914		Os.74329	gi_33799676	IPR011284	3-oxoacyl-(acyl-carrier-protein) reductase
TTGAAGCTTT	63	13	34	1.12	0.00211	0.00529	9311_Chr03_1840	AK073724			IPR001931	Ribosomal protein S21e
TTGAAGTATG	7	34	0	#DIV/0!	0.0163	0	9311_Chr08_1896			gi_88509339	IPR002086	Aldehyde dehydrogenase
TTGATATTGTb	50	234	104	1.37	6.2e-05	0	9311_Chr07_1806	AK069170	Os.76063	gi_18385414	IPR008797	Photosystem II oxygen evolving complex protein PsbQ
TTTACTGGGC	1	34	1	17.5	0.252	2e-06	9311_Chr03_2551	AK065884			IPR006402	HAD-superfamily hydrolase, subfamily IA, variant 3
TTTATGTCTG	1	32	6	2.75	0.077	0.000272	9311_Chr01_2412	AK100765	Os.19755	gi_88966317	IPR004713	Calcium/proton exchanger superfamily
TTTCTGTCTA	3	21	6	2	0.116	0.00629	9311_Chr03_1476	AK106050	Os.12546		IPR004911	Gamma interferon inducible lysosomal thiol reductase GILT
TTTGATAACA	4	19	3	3.83	0.159	0.00242	9311_Chr01_4947	AK061690			IPR001684	Ribosomal protein L27
TTTGATGCTT	22	34	20	1.4	0.0732	0.0223	9311_Chr04_2259	AK106182		gi_86479426	IPR005518	Remorin, N-terminal region
TTTGTATTTC	0	32	3	5.33	0.124	2.7e-05	9311_Chr01_0633				IPR002213	UDP-glucuronosyl/UDP-glucosyltransferase
TTTGTGCATC	6	49	7	3.93	0.123	3e-06	9311_Chr01_4098	AK066239		gi_88977382	NA
TTTGTTACTA	9	23	4	4	0.0844	0.00157	9311_Chr03_1579	AK066789	Os.19474	gi_88971565	IPR003107	RNA-processing protein, HAT helix
TTTTGTTAGGb	0	6	0	0	.	0.0275	9311_Chr10_1266			gi_86485811	IPR004738	Phosphate permease
TTTTGTTAGGb	0	6	0	0	.	1.03	9311_Chr10_1265			gi_88983016	NA	NA
Pre-flowering floret abortion
ATACTTGCCG	23	57	28	1.43	0.0582	0.00238	9311_Chr10_2112		Os.8003	gi_88213659	IPR002569	Methionine sulfoxide reductase A
ATGTAATGCG	6	19	1	12.5	0.0804	0.000741	9311_Chr11_0716	AK059179		gi_88661428	IPR001623	Heat shock protein DnaJ, N-terminal
ATTTCGAGCG	7	49	13	2.15	0.0598	0.000109	9311_Chr01_3542	AK061237	Os.12535	gi_86414684	IPR006384	HAD-superfamily subfamily IB hydrolase, hypothetical 1
CAACTATACT	6	89	15	3.17	0.0295	0	9311_Chr01_3642	AK064298	Os.33722	gi_88243367	IPR005225	Small GTP-binding protein domain
CATCAACTGT	29	79	10	5.4	0.00366	0	9311_Chr11_0645	AK109707	Os.55783	gi_86499589	IPR003690	Mitochodrial transcription termination factor-related
CATTGACTAG	0	47	3	7.83	0.124	0	9311_Chr10_2081	AK109732	Os.10751	gi_86500462	IPR010402	CCT
CGCTCTATCC	13	23	10	1.8	0.0892	0.017	9311_Chr01_3473			gi_86517862	IPR003437	Glycine cleavage system P-protein
GAAGCTGTTG	13	11	1	12	0.00521	0.0162	9311_Chr10_1914	AK066849			IPR001524	Glycoside hydrolase, family 6
GACGTCGTCT	23	49	23	1.57	0.0704	0.00377	9311_Chr10_1933	AK059098		gi_88987780	NA
GGACGTGCGG	3	34	6	3.08	0.116	0.000139	9311_Chr01_3817				IPR002989	Mycobacterial pentapeptide repeat
TATGCGTGTT	1	51	3	8.67	0.187	0	9311_Chr10_1871	AK105926	Os.14444	gi_88996207	IPR010987	Glutathione S-transferase, C-terminal-like
TGTTCAGTTG	40	185	41	2.74	0.0534	0	9311_Chr10_1770	AK062851		gi_88215267	IPR002930	Glycine cleavage H-protein
TTAACTTCGT	35	6	13	1.58	0.00252	0.0547	9311_Chr01_3541			gi_88480327	IPR006138	NADH dehydrogenase (ubiquinone), 20 kDa subunit
Photoperiod sensitive genic male sterility
GGCCTAGCTGb	0	703	7	50.21	0.0152	0	9311_Chr12_1411			gi_89170178	NA	NA
GGCCTAGCTGb	0	703	7	50.21	0.0152	0	9311_Chr12_1412			gi_33381118	NA	NA
CTATATTTAT	7	32	3	6.5	0.0844	2.7e-05	9311_Chr12_1725	AK104945	Os.5518	gi_88548587	IPR009500	Protein of unknown function DUF1118
Panicle exsertion
AAATGAACTT	16	136	9	8.44	0.0493	0	9311_Chr04_0557	AK073668		gi_86592836	IPR005818	Histone H1/H5
AGCAATGGAC	3	15	0	#DIV/0!	0.128	0.000754	9311_Chr01_4272		Os.19035		IPR000825	SufBD
AGTCAAATGT	66	21	38	1.14	0.00339	0.0162	9311_Chr01_4118	AK070798	Os.10369	gi_88323641	IPR000483	Cysteine-rich flanking region, C-terminal
ATACAGTACC	1	21	0	#DIV/0!	0.254	5.1e-05	9311_Chr01_4490	AK100818	Os.37904		NA
ATTGCTTTCT	4	21	1	12.5	0.128	0.000332	9311_Chr01_4388	AK071996	Os.27906	gi_88224384	IPR000222	Protein phosphatase 2C
CAACCACGTG	7	0	1	3.5	0.0486	0.241	9311_Chr01_4610	AK070251			IPR004183	Extradiol ring-cleavage dioxygenase, class III enzyme, subunit B
GAGAAAATTA	30	272	45	3.36	0.0199	0	9311_Chr01_4547	AK058284		gi_89193945	IPR001344	Chlorophyll A-B binding protein
GGGCAATGCG	6	19	10	1.25	0.0794	0.0368	9311_Chr01_4518			gi_58695935	IPR004000	Actin/actin-like
GTGATTGATT	1	43	7	3.14	0.0459	2.5e-05	9311_Chr01_4647	AK068392	Os.12199	gi_87040995	IPR003441	No apical meristem (NAM) protein
GTTAGCAAAA	3	23	0	#DIV/0!	0.128	2.1e-05	9311_Chr01_4844	AK101264		gi_88831594	IPR001393	Calsequestrin
GTTATTGTTG	35	9	20	1.1	0.019	0.0227	9311_Chr01_4414	AK108582	Os.30620	gi_86500009	IPR001005	Myb, DNA-binding
TCACACATTT	0	98	0	#DIV/0!	.	0	9311_Chr01_4230			gi_88663812	NA	NA
TTCTTGTTTG	30	49	23	1.72	0.0489	0.00377	9311_Chr04_0532		Os.10097	gi_87034624	IPR006121	Heavy metal transport/detoxification protein
TTTGATAACA	4	19	3	3.83	0.159	0.00242	9311_Chr01_4947	AK061690			IPR001684	Ribosomal protein L27
TTTGTGCATC	6	49	7	3.93	0.123	3e-06	9311_Chr01_4098	AK066239		gi_88977382	NA
Pollen fertility
AAAACACATA	1	15	3	2.67	0.187	0.00954	9311_Chr10_1073	AK071316	Os.34459	gi_88255477	IPR004313	Acireductone dioxygenase, ARD
AAGGTTCCAT	1	36	3	6.17	0.187	6e-06	9311_Chr10_1601			gi_38477943	IPR000736	Adenovirus major coat protein hexon
ACATTGTATG	7	0	0	0	0.0163	.	9311_Chr03_0118	AK065394	Os.7371	gi_9865094	IPR008509	Protein of unknown function DUF791
ACGGAGTCCG	26	2	7	2	0.00222	0.0729	9311_Chr03_0335	AK068968	Os.10339		IPR001554	Glycoside hydrolase, family 14
ACTGTCGAAG	10	106	13	4.46	0.0866	0	9311_Chr03_0227	AK067755	Os.4329		IPR000173	Glyceraldehyde 3-phosphate dehydrogenase
AGTTACAACT	3	57	6	5	0.116	0	9311_Chr03_4165	AK060962	Os.58591	gi_88836641	IPR003884	Factor I membrane attack complex
ATACTTGCCG	23	57	28	1.43	0.0582	0.00238	9311_Chr10_2112		Os.8003	gi_88213659	IPR002569	Methionine sulfoxide reductase A
ATCCATATCA	10	70	20	2	0.0265	1.2e-05	9311_Chr07_1882	AK071634	Os.2248		IPR005805	Rieske iron-sulfur protein
ATCCTTCTGG	0	23	0	#DIV/0!	.	2.1e-05	9311_Chr07_2564		Os.5160		IPR010757	Protein of unknown function DUF1334
ATCTGTAGCA	0	36	1	18	0.25	1e-06	9311_Chr07_2564			gi_15850869	IPR010757	Protein of unknown function DUF1334
ATTGAGTTGC	55	66	18	3.36	6.5e-05	9e-06	9311_Chr03_4030	AK067703		gi_86827016	IPR000608	Ubiquitin-conjugating enzyme, E2
CATTGACTAG	0	47	3	7.83	0.124	0	9311_Chr10_2081	AK109732	Os.10751	gi_86500462	IPR010402	CCT
CCTCTGATAC	17	0	4	2.13	0.00746	0.0849	9311_Chr07_1690		Os.24707	gi_66923316	IPR000195	RabGAP/TBC
CCTTGTTGAT	70	257	123	1.33	0.000264	0	9311_Chr07_2027	AK070051	Os.37713		IPR001344	Chlorophyll A-B binding protein
CTAGTAGAAT	3	45	0	#DIV/0!	0.128	0	9311_Chr03_0136	AK070213	Os.6448	gi_88843909	IPR008733	Peroxisomal biogenesis factor 11
CTCTTAATCC	3	26	4	3.63	0.156	0.000799	9311_Chr03_3985	AK061719	Os.12394		IPR011060	Ribulose-phosphate binding barrel
GAAGCTGTTG	13	11	1	12	0.00521	0.0162	9311_Chr10_1914	AK066849			IPR001524	Glycoside hydrolase, family 6
GAATAAAAATb	6	66	13	2.77	0.0424	1e-06	9311_Chr03_3899	AK067105	Os.26206		IPR001236	Lactate/malate dehydrogenase
GACGTCGTCTb	23	49	23	1.57	0.0704	0.00377	9311_Chr03_0153	AK058741		gi_88222592	NA
GACGTCGTCTb	23	49	23	1.57	0.0704	0.00377	9311_Chr10_1933	AK059098		gi_88987780	NA
GAGGAATGGA	30	132	76	1.07	4.6e-05	0.000404	9311_Chr03_3931	AK060493		gi_89193802	IPR003666	Photosystem I reaction center protein PsaF, subunit III
GATTTTATTT	0	13	0	0	.	0.00185	9311_Chr07_2056	AK059423	Os.6931		IPR005828	General substrate transporter
GCGTATAGGA	12	45	6	4.75	0.0626	4e-06	9311_Chr10_1169	AK069040	Os.7496	gi_22304772	IPR002328	Zinc-containing alcohol dehydrogenase
GCTTGGTGCA	24	104	42	1.52	0.0115	1.7e-05	9311_Chr07_2422	AK069157	Os.2914	gi_86259760	IPR003594	ATP-binding region, ATPase-like
GTAGCAGCAG	23	162	69	1.34	1.6e-05	0	9311_Chr07_2508	AK107302	Os.31460	gi_86603661	IPR006186	Serine/threonine-specific protein phosphatase and bis(5-nucleosyl)-tetraphosphatase
GTGAACAACA	0	23	1	11.5	0.25	0.000147	9311_Chr07_2756	AK072989	Os.12072	gi_86826597	IPR000772	Ricin B lectin
GTGGTGATTT	152	508	171	1.93	0.0188	0	9311_Chr07_1897	AK058293			IPR001344	Chlorophyll A-B binding protein
GTTGTTTTCT	1	23	1	12	0.252	0.000147	9311_Chr03_4087	AK067840	Os.10705	gi_86537727	IPR005818	Histone H1/H5
TACAAGTTTT	35	0	13	1.35	0.00252	0.00369	9311_Chr10_1422	AK072259	Os.3206	gi_88231855	IPR005150	Cellulose synthase
TATCATTACA	1	17	4	2.25	0.124	0.0106	9311_Chr10_2185	AK099409	Os.62649	gi_38474822	IPR001993	Mitochondrial substrate carrier
TATGCGTGTT	1	51	3	8.67	0.187	0	9311_Chr10_1871	AK105926	Os.14444	gi_88996207	IPR010987	Glutathione S-transferase, C-terminal-like
TGCATACAGC	20	13	7	2.36	0.0119	0.0627	9311_Chr07_2580	AK068130	Os.7907	gi_11442973	IPR012061	Glutamate synthase, large subunit region 3, putative
TGTACTAATG	17	4	7	1.5	0.025	0.104	9311_Chr07_2602			gi_87033848	NA
TGTTCAGTTG	40	185	41	2.74	0.0534	0	9311_Chr10_1770	AK062851		gi_88215267	IPR002930	Glycine cleavage H-protein
TTCGGCTTCT	98	408	191	1.32	0	0	9311_Chr07_1917		Os.59399	gi_88982701	IPR001344	Chlorophyll A-B binding protein
TTGAAAAAAA	1	19	3	3.33	0.187	0.00242	9311_Chr07_1914		Os.74329	gi_33799676	IPR011284	3-oxoacyl-(acyl-carrier-protein) reductase
TTGATATTGT	50	234	104	1.37	6.2e-05	0	9311_Chr07_1806	AK069170	Os.76063	gi_18385414	IPR008797	Photosystem II oxygen evolving complex protein PsbQ
TTTCTTCCAA	6	15	3	3.5	0.12	0.00954	9311_Chr07_2220	AK064704	Os.4573	gi_86499539	IPR002100	Transcription factor, MADS-box
TTTTGTTAGGb	0	6	0	0	.	0.0275	9311_Chr10_1266			gi_86485811	IPR004738	Phosphate permease
TTTTGTTAGGb	0	6	0	0	.	1.03	9311_Chr10_1265			gi_88983016	NA	NA
Male fertility restoration
AAGGTTCCAT	1	36	3	6.17	0.187	6e-06	9311_Chr10_1601			gi_38477943	IPR000736	Adenovirus major coat protein hexon
ATCCTTCTGG	0	23	0	#DIV/0!	.	2.1e-05	9311_Chr07_2564		Os.5160		IPR010757	Protein of unknown function DUF1334
ATCTGTAGCA	0	36	1	18	0.25	1e-06	9311_Chr07_2564			gi_15850869	IPR010757	Protein of unknown function DUF1334
ATGTAATGCG	6	19	1	12.5	0.0804	0.000741	9311_Chr11_0716	AK059179		gi_88661428	IPR001623	Heat shock protein DnaJ, N-terminal
CACTGATGAT	0	21	0	#DIV/0!	.	5.1e-05	9311_Chr01_0659	AK110852	Os.28952	gi_88222609	IPR001128	CytoChrome P450
CATCAACTGTb	29	79	10	5.4	0.00366	0	9311_Chr11_0645	AK109707	Os.55783	gi_86499589	IPR003690	Mitochodrial transcription termination factor-related
CTGCAAATAG	7	51	1	29	0.0486	0	9311_Chr11_0832			gi_29688402	NA	NA
CTGGGGTTCT	43	266	64	2.41	0.0113	0	9311_Chr11_0836	AK061295		gi_87030573	IPR001344	Chlorophyll A-B binding protein
GAAGCTGTTG	13	11	1	12	0.00521	0.0162	9311_Chr10_1914	AK066849			IPR001524	Glycoside hydrolase, family 6
GAATATTGGA	0	11	1	5.5	0.25	0.0162	9311_Chr11_0807		Os.60812	gi_86864546	IPR000368	Sucrose synthase
GACGTCGTCTb	23	49	23	1.57	0.0704	0.00377	9311_Chr10_1933	AK059098		gi_88987780	NA
GCAATCAATA	0	23	3	3.83	0.124	0.000568	9311_Chr01_0598				IPR001717	Anion exchange protein
GCTTGGTGCA	24	104	42	1.52	0.0115	1.7e-05	9311_Chr07_2422	AK069157	Os.2914	gi_86259760	IPR003594	ATP-binding region, ATPase-like
GTAGCAGCAG	23	162	69	1.34	1.6e-05	0	9311_Chr07_2508	AK107302	Os.31460	gi_86603661	IPR006186	Serine/threonine-specific protein phosphatase and bis(5-nucleosyl)-tetraphosphatase
TAATAATATA	0	15	0	0	.	0.000754	9311_Chr01_0560	AK067202	Os.15606	gi_86882417	IPR006016	UspA
TATGCGTGTT	1	51	3	8.67	0.187	0	9311_Chr10_1871	AK105926	Os.14444	gi_88996207	IPR010987	Glutathione S-transferase, C-terminal-like
TCGGACAAGT	14	181	16	6.09	0.084	0	9311_Chr01_0771	AK058313		gi_86495113	IPR000347	Plant metallothionein, family 15
TGCATACAGC	20	13	7	2.36	0.0119	0.0627	9311_Chr07_2580	AK068130	Os.7907	gi_11442973	IPR012061	Glutamate synthase, large subunit region 3, putative
TGGTATGCTT	81	96	67	1.32	0.0262	0.00823	9311_Chr01_0393			gi_88261687	IPR000347	Plant metallothionein, family 15
TGTACTAATG	17	4	7	1.5	0.025	0.104	9311_Chr07_2602			gi_87033848	NA
TGTTCAGTTG	40	185	41	2.74	0.0534	0	9311_Chr10_1770	AK062851		gi_88215267	IPR002930	Glycine cleavage H-protein
TTTCTTCCAA	6	15	3	3.5	0.12	0.00954	9311_Chr07_2220	AK064704	Os.4573	gi_86499539	IPR002100	Transcription factor, MADS-box
TTTGTATTTC	0	32	3	5.33	0.124	2.7e-05	9311_Chr01_0633				IPR002213	UDP-glucuronosyl/UDP-glucosyltransferase
Hybrid incompatibilty
AAACCGAGGT	0	19	0	0	.	0.000125	9311_Chr03_0978	AK059414	Os.11909		NA
AGCAGTTTTG	24	9	13	1.27	0.0248	0.0724	9311_Chr03_0947	AK072571	Os.40020	gi_86495289	IPR000232	Heat shock factor (HSF)-type, DNA-binding
ATAGTATGGA	0	15	3	2.5	0.124	0.00954	9311_Chr03_0821			gi_88990606	IPR000210	BTB/POZ
CAAACTTAAG	0	21	0	#DIV/0!	.	1e-06	9311_Chr03_0914	AK069202	Os.11851	gi_86878545	IPR005828	General substrate transporter
CGTGTCTGTT	4	43	12	1.96	0.0391	0.000302	9311_Chr03_1159	AK102392	Os.12699	gi_88903539	IPR001272	Phosphoenolpyruvate carboxykinase (ATP)
GAACTTTGGG	3	128	3	21.83	0.189	0	9311_Chr03_1001		Os.39075	gi_29686298	IPR009438	Phytosulfokine
TAAATTGACT	4	57	4	7.63	0.157	0	9311_Chr08_1462	AK066474	Os.16772	gi_88488482	IPR001910	Inosine/uridine-preferring nucleoside hydrolase
TAATTTGTCA	3	26	1	14.5	0.19	6.5e-05	9311_Chr03_1149			gi_18388589	IPR002091	Aromatic amino acid permease
Embryosac abortion
TAAATCTCAC	0	19	1	9.5	0.25	0.000741	9311_Chr06_1117	AK064894		gi_30228244	IPR000086	NUDIX hydrolase
TGCAGTAACA	52	251	93	1.63	0.00064	0	9311_Chr06_1155	AK105959			NA
a P, N, and L stand for Pa64s, 9311, and LYP9, respectively. Ratios are calculated as ratio=L/[(P+N)/2] for up-regulated tags and [(P+N)/2]/L for down-regulated tags NA indicateds that gene annotation are not available. b Tag matches more than one predicted genes.
