# Supplementary material for: Differential gene expression in an elite hybrid rice cultivar (Oryza sativa, L) and its parental lines based on SAGE data
Source: BMC Plant Biol. 2007 Sep 19;7:49. doi: 10.1186/1471-2229-7-49 (PMC2077334; doi:10.1186/1471-2229-7-49)
Supplement: Additional file 8 — The statistic result of the potential origin of SAGE tags that were not mapped in this analysis. An example of the potential origin of SAGE tags that were not mapped in this analysis was got by directly mapping tags to genome sequences. [file 1471-2229-7-49-S8.xls]

## Sheet: statistic result
Additional file 8. The statistic result of the potential origin of SAGE tags that were not mapped in this analysis
Region		Tag No.	%
Genome Region	Exon	12783	0.267052
	5' UTR (500bp)	5046	0.105417
	3' UTR (500bp)	10186	0.212798
	Intergenetic	17010	0.35536
Cytoplasm Genome Region		342	0.0071448
Not Mapped		2500	0.052228
Total		47867	1

## Sheet: potential origin
Additional file 8. The potential origin of SAGE tags that were not mapped in this analysis
TagName	ExpressionLevel	PossiblePosition#	PossiblePositiona
GTGATGATAC	79	10	Chr10:+:4898688:4898701:22204031 Chr10:-:20927877:20927890:22204031 Chr03:+:6769821:6769834:41884883 Chr03:-:28775826:28775839:41884883 Chr02:-:8357399:8357412:38103930 Chr02:-:26736563:26736576:38103930 Chr08:+:16996626:16996639:30396518 Chr08:+:16998749:16998762:30396518 Chr12:+:17497817:17497830:23049917 Chr05:-:25906651:25906664:31240961
TGCTATAGAA	8	1	Chr03:-:6914523:6914536:41884883
CTGTAAATCC	4	2	Chr01:-:9907516:9907529:47283185 Chr07:-:6932145:6932158:27957088
CCGTTTGCTG	1	2	Chr07:+:5613648:5613661:27957088 Chr07:+:16664092:16664105:27957088
TCGGTTCCGT	4	2	Chr02:-:36259874:36259887:38103930 Chr08:-:8612259:8612272:30396518
TTATAGTTTC	1	2	Chr08:+:23903126:23903139:30396518 Chr04:+:11151859:11151872:34718618
TTGTGTATAG	1	2	Chr09:-:16748874:16748887:21757032 Chr12:+:19653158:19653171:23049917
TGGCTCGGTC	1	2	Chr01:+:21218936:21218949:47283185 Chr08:-:29933895:29933908:30396518
ACCTTGTACA	8	2	Chr03:+:24072360:24072373:41884883 Chr11:-:18918989:18919002:23035369
TGGCACTGTG	1	2	Chr10:+:19906388:19906401:22204031 Chr01:+:16386919:16386932:47283185
CAGTTATGAT	1	2	Chr09:+:21465281:21465294:21757032 Chr07:+:27535924:27535937:27957088
AATCTCTGTA	1	3	Chr06:-:2693655:2693668:32913967 Chr05:+:596718:596731:31240961 Chr05:+:22061066:22061079:31240961
TGTTTTCGCC	2	3	Chr10:+:2953455:2953468:22204031 Chr06:+:3073039:3073052:32913967 Chr12:-:198020:198033:23049917
TAAACAAGCC	1	3	Chr03:-:13876057:13876070:41884883 Chr03:-:17740749:17740762:41884883 Chr04:-:19178656:19178669:34718618
GATTTCCTCA	1	3	Chr07:+:19234751:19234764:27957088 Chr07:+:19306554:19306567:27957088 Chr07:-:24291315:24291328:27957088
CTTGGTGGGT	1	3	Chr11:+:21402803:21402816:23035369 Chr11:+:21412242:21412255:23035369 Chr07:-:27584421:27584434:27957088
TCTGCAGGTG	11	3	Chr09:-:5361046:5361059:21757032 Chr11:-:1278364:1278377:23035369 Chr07:-:21595332:21595345:27957088
AGAGGTGCAC	3	3	Chr01:+:9403548:9403561:47283185 Chr04:+:30225717:30225730:34718618 Chr07:-:4606921:4606934:27957088
ATATTGGTCG	3	3	Chr06:+:161449:161462:32913967 Chr02:+:4355647:4355660:38103930 Chr05:+:7532002:7532015:31240961
GATACGATGA	1	3	Chr09:-:17141723:17141736:21757032 Chr01:+:3822692:3822705:47283185 Chr07:+:15753166:15753179:27957088
ACAGCCTTGT	100	3	Chr02:-:6516878:6516891:38103930 Chr01:-:22276059:22276072:47283185 Chr12:-:19794131:19794144:23049917
ATCTTTAGAT	1	3	Chr10:+:12855828:12855841:22204031 Chr06:-:21870326:21870339:32913967 Chr05:+:3557406:3557419:31240961
CAACAAAGTG	3	3	Chr02:+:18997759:18997772:38103930 Chr12:-:21525546:21525559:23049917 Chr07:+:15980231:15980244:27957088
AATCTGTGTA	3	3	Chr10:-:16504215:16504228:22204031 Chr03:+:9177671:9177684:41884883 Chr12:+:3843711:3843724:23049917
TTCCTCGGTA	3	3	Chr10:-:21051344:21051357:22204031 Chr06:-:10147197:10147210:32913967 Chr03:-:11104306:11104319:41884883
ATGTCAAGCT	5	3	Chr06:+:32733236:32733249:32913967 Chr09:-:3406903:3406916:21757032 Chr03:+:27814541:27814554:41884883
AATAGAGTAG	2	3	Chr06:-:27208801:27208814:32913967 Chr03:+:10945911:10945924:41884883 Chr04:-:22738206:22738219:34718618
ACCAATCACA	2	4	Chr03:-:9689624:9689637:41884883 Chr11:+:14145842:14145855:23035369 Chr07:+:8339299:8339312:27957088 Chr07:+:23855709:23855722:27957088
AACTGAGCTT	1	4	Chr06:+:16297866:16297879:32913967 Chr02:-:20610217:20610230:38103930 Chr01:-:46089985:46089998:47283185 Chr12:-:16750799:16750812:23049917
GGCAACCCTG	3	4	Chr06:+:13209002:13209015:32913967 Chr06:+:13224476:13224489:32913967 Chr08:-:27530947:27530960:30396518 Chr12:-:10882872:10882885:23049917
GTTTAGCTGA	1	4	Chr10:-:65169:65182:22204031 Chr06:-:31555910:31555923:32913967 Chr03:+:5279384:5279397:41884883 Chr02:-:37461357:37461370:38103930
CTCCTTTCAA	1	4	Chr06:+:5504085:5504098:32913967 Chr02:+:33771199:33771212:38103930 Chr08:-:432538:432551:30396518 Chr04:+:650262:650275:34718618
CCTCAATTGA	2	4	Chr03:+:33214672:33214685:41884883 Chr04:-:9127347:9127360:34718618 Chr04:-:12930230:12930243:34718618 Chr07:-:23925760:23925773:27957088
GCCAACTTAT	1	4	Chr06:+:10751790:10751803:32913967 Chr02:+:12661188:12661201:38103930 Chr04:+:9473559:9473572:34718618 Chr04:+:19380301:19380314:34718618
CATACCCATA	1	4	Chr02:+:14665200:14665213:38103930 Chr02:+:29150668:29150681:38103930 Chr02:+:29174671:29174684:38103930 Chr11:-:22223213:22223226:23035369
CCGCCCCCCA	1	4	Chr01:-:12804463:12804476:47283185 Chr01:+:26719122:26719135:47283185 Chr01:+:34667771:34667784:47283185 Chr04:-:27064414:27064427:34718618
GCGTCCTTCT	1	4	Chr10:-:7987783:7987796:22204031 Chr01:-:379487:379500:47283185 Chr01:+:37847861:37847874:47283185 Chr04:-:6877938:6877951:34718618
GTGGTTAACT	1	4	Chr06:+:22322430:22322443:32913967 Chr08:+:26131794:26131807:30396518 Chr04:-:11293676:11293689:34718618 Chr12:+:8888535:8888548:23049917
TATCTTTCCA	1	4	Chr03:-:8122000:8122013:41884883 Chr01:+:5148504:5148517:47283185 Chr08:-:16653992:16654005:30396518 Chr08:-:29779612:29779625:30396518
AGGACAGCAT	1	4	Chr02:+:4851116:4851129:38103930 Chr08:-:22340044:22340057:30396518 Chr04:+:11175964:11175977:34718618 Chr07:-:25978179:25978192:27957088
CAGCTCCTGC	6	4	Chr04:-:34659454:34659467:34718618 Chr04:-:34714032:34714045:34718618 Chr12:+:21187985:21187998:23049917 Chr11:+:16999942:16999955:23035369
ATGATTCGTT	2	4	Chr03:-:26447424:26447437:41884883 Chr02:-:6477328:6477341:38103930 Chr02:-:20099287:20099300:38103930 Chr01:-:21544749:21544762:47283185
AATCGTTGCA	1	4	Chr09:-:7024968:7024981:21757032 Chr08:+:23726857:23726870:30396518 Chr05:+:4719185:4719198:31240961 Chr07:-:2944234:2944247:27957088
TCTGTGAGAC	1	4	Chr01:-:5273708:5273721:47283185 Chr01:-:18574647:18574660:47283185 Chr01:-:18579694:18579707:47283185 Chr05:+:29346364:29346377:31240961
ATGTAGCATT	1	4	Chr02:+:3307606:3307619:38103930 Chr02:+:28950433:28950446:38103930 Chr01:-:27560757:27560770:47283185 Chr04:+:1839482:1839495:34718618
GCGCAGGAAG	1	4	Chr03:-:25611991:25612004:41884883 Chr01:-:24011468:24011481:47283185 Chr08:+:26771669:26771682:30396518 Chr04:-:33377347:33377360:34718618
AGCAAACTGT	1	5	Chr02:-:11748326:11748339:38103930 Chr01:+:17488177:17488190:47283185 Chr12:-:17118139:17118152:23049917 Chr11:-:21180149:21180162:23035369 Chr07:-:6837436:6837449:27957088
AAATGGACAT	1	5	Chr02:-:28696088:28696101:38103930 Chr01:+:26475542:26475555:47283185 Chr01:-:35298669:35298682:47283185 Chr12:-:14371125:14371138:23049917 Chr07:+:1297127:1297140:27957088
CAACAGCACA	1	5	Chr09:+:10451161:10451174:21757032 Chr03:-:2866145:2866158:41884883 Chr02:+:18905626:18905639:38103930 Chr02:-:29235894:29235907:38103930 Chr12:-:15360067:15360080:23049917
CACAGCTCAG	1	5	Chr09:+:3361807:3361820:21757032 Chr03:-:13677014:13677027:41884883 Chr03:+:26695407:26695420:41884883 Chr07:-:9363243:9363256:27957088 Chr07:-:22332868:22332881:27957088
GTTGGTGTGC	1	5	Chr08:+:2204245:2204258:30396518 Chr08:+:2209642:2209655:30396518 Chr08:+:10753266:10753279:30396518 Chr05:-:22559679:22559692:31240961 Chr07:-:448343:448356:27957088
GTCCAATAAT	1	6	Chr04:+:32087512:32087525:34718618 Chr04:+:32089932:32089945:34718618 Chr04:+:32136990:32137003:34718618 Chr04:-:32374159:32374172:34718618 Chr11:-:961251:961264:23035369 Chr11:-:11376451:11376464:23035369
ACCACCGTCC	10	6	Chr06:-:6747055:6747068:32913967 Chr06:+:10385010:10385023:32913967 Chr03:+:10193:10206:41884883 Chr03:-:40646569:40646582:41884883 Chr01:-:19674390:19674403:47283185 Chr05:-:18187846:18187859:31240961
AGTGAACTTT	2	6	Chr10:+:14378307:14378320:22204031 Chr03:+:5517776:5517789:41884883 Chr02:-:942611:942624:38103930 Chr02:+:2440733:2440746:38103930 Chr01:+:8041841:8041854:47283185 Chr08:+:14192602:14192615:30396518
ACTGTTTTTG	1	6	Chr09:+:15337872:15337885:21757032 Chr03:+:30146436:30146449:41884883 Chr02:-:16835877:16835890:38103930 Chr02:+:32360240:32360253:38103930 Chr01:-:595856:595869:47283185 Chr05:+:25471074:25471087:31240961
TTTAGTGTTG	1	7	Chr10:+:17586318:17586331:22204031 Chr03:-:5712867:5712880:41884883 Chr08:-:6428298:6428311:30396518 Chr08:-:6444555:6444568:30396518 Chr04:+:29228014:29228027:34718618 Chr12:-:13577524:13577537:23049917 Chr07:+:3349845:3349858:27957088
ATATGGTACA	1	7	Chr02:+:3198664:3198677:38103930 Chr01:-:1490117:1490130:47283185 Chr01:-:39089451:39089464:47283185 Chr08:+:16694206:16694219:30396518 Chr08:+:18872586:18872599:30396518 Chr05:+:15832851:15832864:31240961 Chr11:+:19191344:19191357:23035369
ATCTTCGGTT	1	7	Chr09:+:5887208:5887221:21757032 Chr09:+:21273983:21273996:21757032 Chr03:+:7958243:7958256:41884883 Chr02:+:8395072:8395085:38103930 Chr02:-:19790263:19790276:38103930 Chr11:+:19406071:19406084:23035369 Chr11:+:19446085:19446098:23035369
ATGATTTGGT	1	7	Chr06:+:24201961:24201974:32913967 Chr02:-:16532152:16532165:38103930 Chr02:+:24752366:24752379:38103930 Chr08:-:18263090:18263103:30396518 Chr08:+:25694912:25694925:30396518 Chr05:-:22418658:22418671:31240961 Chr07:+:8503091:8503104:27957088
CAAAAAGATC	1	7	Chr09:-:471202:471215:21757032 Chr02:+:8706056:8706069:38103930 Chr02:+:13966848:13966861:38103930 Chr01:-:44885582:44885595:47283185 Chr04:+:18786994:18787007:34718618 Chr05:-:20282759:20282772:31240961 Chr05:-:29078499:29078512:31240961
TCTCACAACT	3	7	Chr03:+:19141668:19141681:41884883 Chr02:+:3734029:3734042:38103930 Chr01:-:1923219:1923232:47283185 Chr08:-:10686357:10686370:30396518 Chr12:+:22779515:22779528:23049917 Chr11:-:1942979:1942992:23035369 Chr07:-:19579882:19579895:27957088
GGTTGAACAA	2	7	Chr10:-:7855368:7855381:22204031 Chr03:-:14669497:14669510:41884883 Chr02:+:24769652:24769665:38103930 Chr01:+:30254170:30254183:47283185 Chr05:+:17304531:17304544:31240961 Chr05:+:17314993:17315006:31240961 Chr07:-:13507346:13507359:27957088
GTTGTGGTTG	1	7	Chr10:+:2223094:2223107:22204031 Chr03:+:14362161:14362174:41884883 Chr02:-:4544797:4544810:38103930 Chr01:-:36886089:36886102:47283185 Chr05:-:4830977:4830990:31240961 Chr11:-:19146498:19146511:23035369 Chr11:-:19159183:19159196:23035369
CTCTATCTAC	1	7	Chr10:-:1158099:1158112:22204031 Chr03:-:27633728:27633741:41884883 Chr03:+:37366342:37366355:41884883 Chr08:+:26158460:26158473:30396518 Chr04:-:5183868:5183881:34718618 Chr04:-:5207116:5207129:34718618 Chr12:+:3729057:3729070:23049917
TCGATTTGAT	6	8	Chr06:+:20793731:20793744:32913967 Chr01:-:7534098:7534111:47283185 Chr01:+:24688353:24688366:47283185 Chr08:-:3560737:3560750:30396518 Chr04:-:20676701:20676714:34718618 Chr04:-:20693662:20693675:34718618 Chr04:-:20694525:20694538:34718618 Chr05:-:15199041:15199054:31240961
ATGCTTTGTG	3	8	Chr09:+:20393808:20393821:21757032 Chr01:+:37103431:37103444:47283185 Chr01:+:37109004:37109017:47283185 Chr08:-:9157273:9157286:30396518 Chr08:-:28330387:28330400:30396518 Chr05:-:9592342:9592355:31240961 Chr05:+:28617071:28617084:31240961 Chr07:+:9005177:9005190:27957088
TTCAGCAGCA	1	9	Chr09:-:7494031:7494044:21757032 Chr02:+:3065554:3065567:38103930 Chr02:+:23137787:23137800:38103930 Chr01:+:4636303:4636316:47283185 Chr01:+:4644704:4644717:47283185 Chr01:-:33690785:33690798:47283185 Chr08:-:5719717:5719730:30396518 Chr04:-:6772749:6772762:34718618 Chr04:-:30983567:30983580:34718618
TACTATCTCT	1	9	Chr10:+:15130457:15130470:22204031 Chr06:-:25464453:25464466:32913967 Chr03:-:23824094:23824107:41884883 Chr02:-:7395588:7395601:38103930 Chr01:+:9378731:9378744:47283185 Chr01:-:38362629:38362642:47283185 Chr12:+:9297236:9297249:23049917 Chr12:-:13215687:13215700:23049917 Chr11:-:22368227:22368240:23035369
GAGAGAGGAA	3	9	Chr10:+:47202:47215:22204031 Chr03:-:4013928:4013941:41884883 Chr03:-:19127021:19127034:41884883 Chr03:+:21455068:21455081:41884883 Chr03:+:28047298:28047311:41884883 Chr01:+:30650408:30650421:47283185 Chr08:+:26030534:26030547:30396518 Chr05:-:25933533:25933546:31240961 Chr07:-:19929752:19929765:27957088
CAAATATCTG	23	10	Chr03:+:5816058:5816071:41884883 Chr03:-:37045113:37045126:41884883 Chr01:+:9630017:9630030:47283185 Chr01:+:32709962:32709975:47283185 Chr08:-:12910123:12910136:30396518 Chr08:-:12923058:12923071:30396518 Chr07:-:13934515:13934528:27957088 Chr07:+:18835115:18835128:27957088 Chr07:-:23142216:23142229:27957088 Chr07:+:24683747:24683760:27957088
AGTGTAACAT	1	10	Chr03:-:14311776:14311789:41884883 Chr03:+:15224760:15224773:41884883 Chr03:-:22664094:22664107:41884883 Chr02:-:6187767:6187780:38103930 Chr02:-:24871170:24871183:38103930 Chr08:+:24342529:24342542:30396518 Chr08:+:24389197:24389210:30396518 Chr05:-:3641466:3641479:31240961 Chr07:-:4011969:4011982:27957088 Chr07:+:9347578:9347591:27957088
GTTTGCTTCT	3	10	Chr10:-:2565653:2565666:22204031 Chr10:-:12791389:12791402:22204031 Chr06:-:12663175:12663188:32913967 Chr06:-:12737816:12737829:32913967 Chr02:+:33101557:33101570:38103930 Chr02:+:33114341:33114354:38103930 Chr01:+:25252783:25252796:47283185 Chr01:+:46676372:46676385:47283185 Chr08:+:8307226:8307239:30396518 Chr12:+:21093245:21093258:23049917
TTGTTTGGTT	1	10	Chr10:+:7062325:7062338:22204031 Chr06:+:22293333:22293346:32913967 Chr06:+:24553443:24553456:32913967 Chr09:-:10293141:10293154:21757032 Chr09:-:14374616:14374629:21757032 Chr03:-:40426089:40426102:41884883 Chr08:+:8642490:8642503:30396518 Chr07:+:11200276:11200289:27957088 Chr07:-:23964610:23964623:27957088 Chr07:-:26356557:26356570:27957088
CTCTTGTTTT	1	12	Chr06:-:5679635:5679648:32913967 Chr06:-:29430558:29430571:32913967 Chr09:+:14103321:14103334:21757032 Chr09:+:16377361:16377374:21757032 Chr09:+:16378698:16378711:21757032 Chr09:+:16537293:16537306:21757032 Chr02:+:17814108:17814121:38103930 Chr02:-:24812180:24812193:38103930 Chr02:-:29025413:29025426:38103930 Chr02:-:29051168:29051181:38103930 Chr01:-:42505148:42505161:47283185 Chr08:+:815225:8…
ATTTTAGGTG	2	13	Chr10:+:4524622:4524635:22204031 Chr10:-:12695803:12695816:22204031 Chr10:-:12734745:12734758:22204031 Chr09:-:17111616:17111629:21757032 Chr03:+:14014608:14014621:41884883 Chr03:-:31013677:31013690:41884883 Chr03:-:31013746:31013759:41884883 Chr03:-:33093616:33093629:41884883 Chr03:-:35617052:35617065:41884883 Chr02:+:28234934:28234947:38103930 Chr01:+:3515754:3515767:47283185 Chr08:+:21809885:2…
TTCTATGTTT	12	13	Chr10:+:21332724:21332737:22204031 Chr06:-:14155905:14155918:32913967 Chr06:+:15543312:15543325:32913967 Chr02:-:1698908:1698921:38103930 Chr02:+:8613730:8613743:38103930 Chr01:-:10002:10015:47283185 Chr01:-:4130176:4130189:47283185 Chr08:-:23537138:23537151:30396518 Chr04:+:4040321:4040334:34718618 Chr04:-:34653811:34653824:34718618 Chr05:-:10729149:10729162:31240961 Chr05:-:14980830:14980843:31…
TCTATGATTT	1	14	Chr10:+:3521059:3521072:22204031 Chr10:+:5476604:5476617:22204031 Chr09:+:1960020:1960033:21757032 Chr03:-:32612665:32612678:41884883 Chr02:+:29435625:29435638:38103930 Chr01:-:19114228:19114241:47283185 Chr01:+:31169425:31169438:47283185 Chr01:-:39746501:39746514:47283185 Chr01:-:40791894:40791907:47283185 Chr08:+:7367771:7367784:30396518 Chr12:+:16348732:16348745:23049917 Chr12:+:18028535:18028…
CATTAATAAA	1	14	Chr03:+:5086355:5086368:41884883 Chr02:-:33227639:33227652:38103930 Chr02:-:35130462:35130475:38103930 Chr01:+:9276843:9276856:47283185 Chr08:-:2372380:2372393:30396518 Chr08:+:22813580:22813593:30396518 Chr04:-:12732563:12732576:34718618 Chr04:-:14663019:14663032:34718618 Chr04:-:17450179:17450192:34718618 Chr04:-:17450205:17450218:34718618 Chr05:+:5655220:5655233:31240961 Chr11:+:8077378:807739…
CATTATTGTT	1	14	Chr10:-:5472972:5472985:22204031 Chr10:-:5493153:5493166:22204031 Chr06:+:24907375:24907388:32913967 Chr06:+:24936070:24936083:32913967 Chr06:-:30054226:30054239:32913967 Chr02:-:36232191:36232204:38103930 Chr01:-:13310473:13310486:47283185 Chr08:-:3700623:3700636:30396518 Chr08:-:25186493:25186506:30396518 Chr04:-:29380216:29380229:34718618 Chr05:+:18351224:18351237:31240961 Chr05:+:18405390:184…
TAGAAAGAAA	2	20	Chr10:+:15456190:15456203:22204031 Chr06:-:10965257:10965270:32913967 Chr06:+:14696850:14696863:32913967 Chr06:-:15043707:15043720:32913967 Chr09:+:5444537:5444550:21757032 Chr09:+:5454588:5454601:21757032 Chr09:-:20291553:20291566:21757032 Chr02:-:29732206:29732219:38103930 Chr01:-:1004813:1004826:47283185 Chr01:-:5486671:5486684:47283185 Chr08:-:6323839:6323852:30396518 Chr08:-:15793560:1579357…
GTGATATATT	1	20	Chr10:-:21717269:21717282:22204031 Chr06:-:30095348:30095361:32913967 Chr09:+:10322831:10322844:21757032 Chr02:+:23008694:23008707:38103930 Chr01:-:8683326:8683339:47283185 Chr01:+:9962755:9962768:47283185 Chr01:-:17586222:17586235:47283185 Chr01:-:35193417:35193430:47283185 Chr01:+:36066128:36066141:47283185 Chr08:+:13767614:13767627:30396518 Chr04:+:4332714:4332727:34718618 Chr04:-:10058087:100…
ACGCCGGAGG	2	27	Chr09:-:10837653:10837666:21757032 Chr09:+:18702379:18702392:21757032 Chr09:+:21365775:21365788:21757032 Chr03:+:7492665:7492678:41884883 Chr03:-:13802297:13802310:41884883 Chr03:+:28735233:28735246:41884883 Chr03:+:32190774:32190787:41884883 Chr03:+:33619887:33619900:41884883 Chr02:-:11439733:11439746:38103930 Chr02:+:15579584:15579597:38103930 Chr02:-:32089200:32089213:38103930 Chr01:+:2493364:…
CCCGCCGCCG	1	40	Chr10:-:14630011:14630024:22204031 Chr10:-:14638905:14638918:22204031 Chr06:+:9456146:9456159:32913967 Chr06:-:31536362:31536375:32913967 Chr09:-:2922621:2922634:21757032 Chr09:-:15218834:15218847:21757032 Chr09:-:18005298:18005311:21757032 Chr09:-:19844190:19844203:21757032 Chr03:+:16614274:16614287:41884883 Chr03:+:30234016:30234029:41884883 Chr03:+:30414983:30414996:41884883 Chr03:+:35196591:3…
GTGTAATTAG	1	137	Chr10:+:12201328:12201341:22204031 Chr10:+:15622109:15622122:22204031 Chr06:-:1764583:1764596:32913967 Chr06:+:3647943:3647956:32913967 Chr06:-:4557708:4557721:32913967 Chr06:+:6795291:6795304:32913967 Chr06:+:6816698:6816711:32913967 Chr06:-:14446776:14446789:32913967 Chr06:-:21261539:21261552:32913967 Chr06:-:24357064:24357077:32913967 Chr06:+:26906723:26906736:32913967 Chr06:+:29295766:2929577…
TAGAACTCTG	1	386	Chr10:+:2102763:2102776:22204031 Chr10:+:2328290:2328303:22204031 Chr10:-:2353111:2353124:22204031 Chr10:-:2454887:2454900:22204031 Chr10:-:5058154:5058167:22204031 Chr10:-:5451806:5451819:22204031 Chr10:+:6098637:6098650:22204031 Chr10:+:6101096:6101109:22204031 Chr10:-:8981461:8981474:22204031 Chr10:+:11411972:11411985:22204031 Chr10:+:12809151:12809164:22204031 Chr10:+:12812829:12812842:222040…
a we give the chromosome number, chain, and position (start position, end position, and chromosomo length). We only list some of the unmapped tags. For the whole list, please visit the RIS database (http://rise.genomics.org.cn/rice/index2.jsp)
